# Supplementary material for: CoCas9 is a compact nuclease from the human microbiome for efficient and precise genome editing
Source: Nat Commun. 2024 Apr 24;15:3478. doi: 10.1038/s41467-024-47800-9 (PMC11043407; doi:10.1038/s41467-024-47800-9)
Supplement: Supplementary file 4 — Supplementary Data 1 [file 41467_2024_47800_MOESM4_ESM.xlsx]

## Sheet: Sheet1
Supplementary Data 1. Sequences of the sgRNAs of the Cas9 orthologs presented in this work.
CoCas9 Full scaffold (FS)	NNNNNNNNNNNNNNNNNNNNGUCUUGAGCACGCGCCCUUCCCCAAGGUGAGAAAUCACCUUGGGGAAGGGCGCGGCUCCAGACAAGGGGAGCCACUUAAGUGGCUUACCCGUAAAGUAACCCCCGUUCAAUCUUCGGAUUGGGCGGGGCGAACUUUUUU
CoCas9 Full scaffold optimized (FS-opt)	NNNNNNNNNNNNNNNNNNNNGUCUUGAGCACGCGCCCUUCCGCAAGGUGAGAAAUCACCUUGCGGAAGGGCGCGGCUCCAGACAAGCGGAGCCACUUAAGUGGCUUACGCGUAAAGUAACCGCCGUUCAAUCUUCGGAUUGGGCGGCGCGAACUUUUUU
CoCas9 trimmed scaffold (TS)	NNNNNNNNNNNNNNNNNNNNGUCUUGAGCACGCGAAAGCGGCUCCAGACAAGGGGAGCCACUUAAGUGGCUUACCCGUAAAGUAACCCCCGUUCAAUCUUCGGAUUGGGCGGGGCGAACUUUUUU
CoCas9 trimmed scaffold optimized (TS-opt)	NNNNNNNNNNNNNNNNNNNNGUCUUGAGCACGCGAAAGCGGCUCCAGACAAGCGGAGCCACUUAAGUGGCUUACGCGUAAAGUAACCGCCGUUCAAUCUUCGGAUUGGGCGGCGCGAACUUUUUU
CaCas9 Full scaffold	NNNNNNNNNNNNNNNNNNNNGUCUUGAGCACGCGCCCUUCCCCAAGGUGAGAAAUCACCUUGGGGAAGGGCGCGGCUCCAGACAAGGGGAGCCACUUAAGUGGCUUACCCGUAAAGUAACCCCCGUUCAAUCUUCGGAUUGGGCGGGGCGAACUUUUUU
Al1Cas9 Full scaffold	NNNNNNNNNNNNNNNNNNNNGUUAUAGCUUCCUUUCCAAAUCAGACAUGCUAUAGAAAUAUUAUAUGUCUGAUUUGGAAAGGAAGUCUAUAAUAAUCGAAGUUAUCUUUACGAGUAGGGCUCUGACGUCACAUAUAAUAUAUGUGGCGUCAUCCUUUUUU
GeCas9 Full scaffold	NNNNNNNNNNNNNNNNNNNNGUCAUAGUUCCCUAAUAGCUCUUGGUAUGGUAUAAUGAAAUUAUACCAUACCAAGAACUAUUAUGGUUGCUAUGAUAAGGUCAUAGGACCGUAAAGCUCUGACGCCCUGUCCUAGGACAGGGCGUCAUCUUUUUUUUUUUU
Al3Cas9 Full scaffold	NNNNNNNNNNNNNNNNNNNNGUUAUAGGUUGCUUCUCAAAUCGUCGAAAGACGAUUUGAGAAGCAACCGUUUAUAUAAUAAAGAAUAUAUUCUGUGGGGUUCUACGAUUAUGUAUCCCCUGAAACCGUCCCCCUGCGGGGACGGUUUCUGUUUUUU
ClCas9 Full scaffold	NNNNNNNNNNNNNNNNNNNNAUUGUAGUUCCCUGAAAGGGUUACUACAAAAAGGUAGAAAACCGAAAAGCUCUGACGGCUCCUUAUUGGAGCCGUUAUCUUUUUUUUUUU
SuCas9 Full scaffold	NNNNNNNNNNNNNNNNNNNNGUUCUGGCUUUAGCUCGUUUCCUAACGAUAUAGAAAUAUAUCGUUAGGAAACGAGCUAUUGCCACUAACAAGCAUUGCAAAAUGCAACAGAUCCGAGGGGUGCUAUAUGCGCCCCUUAUUUCUUUCUGAAUUUUUU
BsCas9 Full scaffold	NNNNNNNNNNNNNNNNNNNNAUCAUAGUUCCCUAAGAAAUUAUGGUUGCUAUGAUAAGGUCAUAGGACCGUAAAGCUCUGACGCCCUGCUAUUUGGCAGGGCGUCAUCUUUUUU
Al4Cas9 Full scaffold	NNNNNNNNNNNNNNNNNNNNGUUAUAGGUUGCUUCUCAAAUCGUCGAAAGACGAUUUGAGAAGCAACCGUUUAUAUAAUAAAGAAUAUAUUCUGUGGGGUUCUACGAUUAUGUAUCCCCUGAAGCCGUCCCCCUGCGGGGACGGUUUCUGUUGUAUUAUUUUUU
Al2Cas9 Full scaffold	NNNNNNNNNNNNNNNNNNNNGUUAUAGCUUCCUUUCCAAAUCAGAUAUGCUAUGAAAAUUAUAUAUCUGAUUUGGAAAGGAAGCUAUAAUAAUCGAAAUUCGAGUGGGGUACUGAUGAUAGUCUAAAGCAAUUUAGAUGUGUAGUCAUCCCCUUUUUU
TmCas9 Full scaffold	NNNNNNNNNNNNNNNNNNNNNNNGTCTTGAGCACGCACCCTTCCCCAAGGTGAGAAATCACCTTGGGGAAGGGTGCGGCTCCAGACAAGGGAAGTCAGCTATCTGACTTACCCGTAAAGTTACCCCCGCACCGTCCTCGGACGATGCGGGGCGAACTTTTTT
