# Supplementary material for: CoCas9 is a compact nuclease from the human microbiome for efficient and precise genome editing
Source: Nat Commun. 2024 Apr 24;15:3478. doi: 10.1038/s41467-024-47800-9 (PMC11043407; doi:10.1038/s41467-024-47800-9)
Supplement: Supplementary file 5 — Supplementary Data 2 [file 41467_2024_47800_MOESM5_ESM.xlsx]

## Sheet: Sheet1
Supplementary Data 2. Sequences of the oligonucleotides used for cloning sgRNA spacers and sequences of their relative target sites.
Spacer sequences used in reporter assays			Oligo used to clone the spacer in pX plasmid (####)
Name (*)	Protospacer	Target (###)	Oligo 1 (5'>3')	Oligo 2 (5'>3')
gRNA_CoCas9_EGFP	CCTCGCCGGACACGCTGAACTTGT	cgcCCTCGCCGGACACGCTGAACTTGTGGCCGTTTacg	caccGCCTCGCCGGACACGCTGAACTTGT	agacACAAGTTCAGCGTGTCCGGCGAGGC
gRNA_SpCas9_EGFP	GGGCACGGGCAGCTTGCCGG	ccaGGGCACGGGCAGCTTGCCGGTGGtgc	caccGGGCACGGGCAGCTTGCCGG	gaacCCGGCAAGCTGCCCGTGCCC
gRNA_CaCas9_EGFP	GACGGCAACTACAAGACCCGCGC	gacGACGGCAACTACAAGACCCGCGCCGAGGTGAagt	caccGACGGCAACTACAAGACCCGCGC	agacGCGCGGGTCTTGTAGTTGCCGTC
gRNA_Al1Cas9_EGFP	GCCCATCCTGGTCGAGCTGGACGG	ggtGCCCATCCTGGTCGAGCTGGACGGCGACGTAAcga	caccGCCCATCCTGGTCGAGCTGGACGG	taacCCGTCCAGCTCGACCAGGATGGGC
gRNA_GeCas9_EGFP	GGCCGACAAGCAGAAGAACGGCAT	catGGCCGACAAGCAGAAGAACGGCATCAAGGTGAact	caccGGCCGACAAGCAGAAGAACGGCAT	tgacATGCCGTTCTTCTGCTTGTCGGCC
gRNA_Al3Cas9_EGFP	GACTTCTTCAAGTCCGCCATGCCC	cacGACTTCTTCAAGTCCGCCATGCCCGAAGGCTAcgt	caccGACTTCTTCAAGTCCGCCATGCCC	taacGGGCATGGCGGACTTGAAGAAGTC
gRNA_ClCas9_EGFP	GCTTGTGCCCCAGGATGTTGCCGT	ccaGCTTGTGCCCCAGGATGTTGCCGTCCTCCTTGaag	caccGCTTGTGCCCCAGGATGTTGCCGT	caatACGGCAACATCCTGGGGCACAAGC
gRNA_SuCas9_EGFP	GCCAGGGCACGGGCAGCTTGCCGG	tggGCCAGGGCACGGGCAGCTTGCCGGTGGTGCAGatg	caccGCCAGGGCACGGGCAGCTTGCCGG	gaacCCGGCAAGCTGCCCGTGCCCTGGC
gRNA_BsCas9_EGFP	GCGTGCAGTGCTTCAGCCGCTACC	acgGCGTGCAGTGCTTCAGCCGCTACCCCGACCACatg	caccGCGTGCAGTGCTTCAGCCGCTACC	tgatGGTAGCGGCTGAAGCACTGCACGC
gRNA_Al4Cas9_EGFP	CATCCTGGTCGAGCTGGACGGCG	cccATCCTGGTCGAGCTGGACGGCGACGTAAACggc	caccGATCCTGGTCGAGCTGGACGGCG	taacCGCCGTCCAGCTCGACCAGGATC
gRNA_Al2Cas9_EGFP	CAGCTCGACCAGGATGGGCACCAC	gtcCAGCTCGACCAGGATGGGCACCACCCCGGTGAaca	caccGCAGCTCGACCAGGATGGGCACCAC	taacGTGGTGCCCATCCTGGTCGAGCTGC
gRNA_TmCas9_EGFP	TACGGCGTGCAGTGCTTCAGCCGC	accTACGGCGTGCAGTGCTTCAGCCGCTACCCCGAcca	caccGACGGCGTGCAGTGCTTCAGCCGC	caccGACGGCGTGCAGTGCTTCAGCCGC
Spacer sequences of in vitro transcribed sgRNA
gRNA_CoCas9_EGFP	CCTCGCCGGACACGCTGAACTTGT	cgcCCTCGCCGGACACGCTGAACTTGTGGCCGTTTacg
gRNA_CoCas9_B2M-IVC	CTGGATAGCCTCCAGGCCAGAAA	acgCTGGATAGCCTCCAGGCCAGAAAGAGAGAGTagc
Spacer sequences to target endogenous loci			Oligo used to clone the spacer in pX plasmid (###)
Name (*) (**)	Protospacer	Target (##)	Oligo 1 (5'>3')	Oligo 2 (5'>3')
gRNA1_CoCas9_EMX1	TGCCCCTCCCTCCCTGGCCCAGGT	ctgTGCCCCTCCCTCCCTGGCCCAGGTGAAGGTGTggt	caccGTGCCCCTCCCTCCCTGGCCCAGGT	agacACCTGGGCCAGGGAGGGAGGGGCAC
gRNA2_CoCas9_EMX1	GGGCATGGTTTCATAACTAGGAGG	aatGGGCATGGTTTCATAACTAGGAGGTGGTGTTTata	caccGGGCATGGTTTCATAACTAGGAGG	agacCCTCCTAGTTATGAAACCATGCCC
gRNA1_CoCas9_FAS	CGCCTGGGCAGCCAGGGCTGGCCT	gctCCGCCTGGGCAGCCAGGGCTGGCCTCAGGGTGTgtt	caccGCGCCTGGGCAGCCAGGGCTGGCCT	agacAGGCCAGCCCTGGCTGCCCAGGCGC
gRNA2_24_CoCas9_FAS	CCTGGGCAGCCAGGGCTGGCCTCA	ccgCCTGGGCAGCCAGGGCTGGCCTCAGGGTGTGTtcc	caccGCCTGGGCAGCCAGGGCTGGCCTCA	agacTGAGGCCAGCCCTGGCTGCCCAGGC
gRNA2_23_CoCas9_FAS	CTGGGCAGCCAGGGCTGGCCTCA	cgcCTGGGCAGCCAGGGCTGGCCTCAGGGTGTGTtcc	caccGCTGGGCAGCCAGGGCTGGCCTCA	agacTGAGGCCAGCCCTGGCTGCCCAGC
gRNA2_22_CoCas9_FAS	TGGGCAGCCAGGGCTGGCCTCA	gccTGGGCAGCCAGGGCTGGCCTCAGGGTGTGTtcc	caccGTGGGCAGCCAGGGCTGGCCTCA	agacTGAGGCCAGCCCTGGCTGCCCAC
gRNA1_CoCas9_CCR5	GCAAGAGGCTCCCGAGCGAGCAAG	ccaGCAAGAGGCTCCCGAGCGAGCAAGCTCAGTTTaca	caccGCAAGAGGCTCCCGAGCGAGCAAG	agacCTTGCTCGCTCGGGAGCCTCTTGC
gRNA1_CoCas9_FANCF	GGAAGGCCGAAGCGGAGCGTCCCG	tggGGAAGGCCGAAGCGGAGCGTCCCGCCAGGTTTctc	caccGGAAGGCCGAAGCGGAGCGTCCCG	agacCGGGACGCTCCGCTTCGGCCTTCC
gRNA2.1_CoCas9_FANCF	GCGCGCTACCTGCGCCACATCCAT	tggGCGCGCTACCTGCGCCACATCCATCGGCGCTTtgg	caccGCGCGCTACCTGCGCCACATCCAT	agacATGGATGTGGCGCAGGTAGCGCGC
gRNA2.2_CoCas9_FANCF	GGGCAAGGCGGGCCAGGCTCTCT	ggcGGGCAAGGCGGGCCAGGCTCTCTTGGAGTGTctc	caccGGGCAAGGCGGGCCAGGCTCTCT	agacAGAGAGCCTGGCCCGCCTTGCCC
gRNA1_CoCas9_HBB	GAGATATATCTTAGAGGGAGGGCT	caaGAGATATATCTTAGAGGGAGGGCTGAGGGTTTgaa	caccGAGATATATCTTAGAGGGAGGGCT	agacAGCCCTCCCTCTAAGATATATCTC
gRNA2_24_CoCas9_HBB	TCTCCTCAGGAGTCAGGTGCACCA	actTCTCCTCAGGAGTCAGGTGCACCATGGTGTCTgtt	caccGTCTCCTCAGGAGTCAGGTGCACCA	agacTGGTGCACCTGACTCCTGAGGAGAC
gRNA2_23_CoCas9_HBB	CTCCTCAGGAGTCAGGTGCACCA	cttCTCCTCAGGAGTCAGGTGCACCATGGTGTCTgtt	caccGCTCCTCAGGAGTCAGGTGCACCA	agacTGGTGCACCTGACTCCTGAGGAGC
gRNA2_22_CoCas9_HBB	TCCTCAGGAGTCAGGTGCACCA	ttcTCCTCAGGAGTCAGGTGCACCATGGTGTCTgtt	caccGTCCTCAGGAGTCAGGTGCACCA	agacTGGTGCACCTGACTCCTGAGGAC
gRNA1_CoCas9_ZSCAN2	CATGAGGCATTTGTAGGGCTTCTC	gcaCATGAGGCATTTGTAGGGCTTCTCGCCCGTGTggg	caccGCATGAGGCATTTGTAGGGCTTCTC	agacGAGAAGCCCTACAAATGCCTCATGC
gRNA2_CoCas9_ZSCAN2	GGCTTCTCCACCATGTGGGTTCTC	tagGGCTTCTCCACCATGTGGGTTCTCCGGTGTGTggc	caccGGCTTCTCCACCATGTGGGTTCTC	agacGAGAACCCACATGGTGGAGAAGCC
gRNA1_CoCas9_Chr6	TTGATTCTTACAACAACATGAGAG	actTTGATTCTTACAACAACATGAGAGAGGGGTGTtgt	caccGTTGATTCTTACAACAACATGAGAG	agacCTCTCATGTTGTTGTAAGAATCAAC
gRNA1_CoCas9_ADAM	GGGGCAGAGAGAGAGAGTGAGCGA	tggGGGGCAGAGAGAGAGAGTGAGCGAGTGAGTGTgtg	caccGGGGCAGAGAGAGAGAGTGAGCGA	agacTCGCTCACTCTCTCTCTCTGCCCC
gRNA2_CoCas9_ADAM	AAAGAAATACTAAGACATGCAGAG	tagAAAGAAATACTAAGACATGCAGAGAGGTGCTTtgc	caccGAAAGAAATACTAAGACATGCAGAG	agacCTCTGCATGTCTTAGTATTTCTTTC
gRNA1_CoCas9_B2M	GGGCCTTGTCCTGATTGGCTGGGC	tgcGGGCCTTGTCCTGATTGGCTGGGCACGCGTTTaat	caccGGGCCTTGTCCTGATTGGCTGGGC	agacGCCCAGCCAATCAGGACAAGGCCC
gRNA2_CoCas9_B2M	GCTGAGGTTTGTGAACGCGTGGAG	ggcGCTGAGGTTTGTGAACGCGTGGAGGGGCGCTTggg	caccGCTGAGGTTTGTGAACGCGTGGAG	agacCTCCACGCGTTCACAAACCTCAGC
gRNA1_CoCas9_CXCR4	GTCATCTACACAGTCAACCTCTAC	catGTCATCTACACAGTCAACCTCTACAGCAGTGTcct	caccGTCATCTACACAGTCAACCTCTAC	agacGTAGAGGTTGACTGTGTAGATGAC
gRNA2_CoCas9_CXCR4	GTTGGCTGAAAAGGTGGTCTATGT	gctGTTGGCTGAAAAGGTGGTCTATGTTGGCGTCTgga	caccGTTGGCTGAAAAGGTGGTCTATGT	agacACATAGACCACCTTTTCAGCCAAC
gRNA2.1_CoCas9_PD1	TCGGCGGTCAGGTGTCCCAGAGCC	gggTCGGCGGTCAGGTGTCCCAGAGCCAGGGGTCTgga	caccGTCGGCGGTCAGGTGTCCCAGAGCC	agacGGCTCTGGGACACCTGACCGCCGAC
gRNA2.2_CoCas9_PD1	GTCCCTCTGGGCCCTGCTGGGTAC	acaGTCCCTCTGGGCCCTGCTGGGTACCGGGGTGTcag	caccGTCCCTCTGGGCCCTGCTGGGTAC	agacGTACCCAGCAGGGCCCAGAGGGAC
gRNA1_CoCas9_DNMT1	TCGCCTGTCAAGTGGCGTGACACC	tacTCGCCTGTCAAGTGGCGTGACACCGGGCGTGTtcc	caccGTCGCCTGTCAAGTGGCGTGACACC	agacGGTGTCACGCCACTTGACAGGCGAC
gRNA3.1_CoCas9_DNMT1	GAAAAGTCACTCTGGGGAACACG	aagGAAAAGTCACTCTGGGGAACACGCCCGGTGTcac	caccGAAAAGTCACTCTGGGGAACACG	agacCGTGTTCCCCAGAGTGACTTTTC
gRNA3.2_CoCas9_DNMT1	GTCAGCTGTTAACATCAGTACGT	tggGTCAGCTGTTAACATCAGTACGTTAATGTTTcct	caccGTCAGCTGTTAACATCAGTACGT	agacACGTACTGATGTTAACAGCTGAC
gRNA3.3_CoCas9_DNMT1	GACTAGTTCTGCCCTCCCGTCAC	aagGACTAGTTCTGCCCTCCCGTCACCCCTGTTTctg	caccGACTAGTTCTGCCCTCCCGTCAC	agacGTGACGGGAGGGCAGAACTAGTC
gRNA1_CoCas9_Match8	GGGAGGTGGCAGGGGGAGGAAAGC	gaaGGGAGGTGGCAGGGGGAGGAAAGCAGAGGTTTggg	caccGGGAGGTGGCAGGGGGAGGAAAGC	agacGCTTTCCTCCCCCTGCCACCTCCC
gRNA1_CoCas9_TRAC (#)	GATAAGGCCGAGACCACCAATCAG	atgGATAAGGCCGAGACCACCAATCAGAGGAGTTTtag	caccGATAAGGCCGAGACCACCAATCAG	agacCTGATTGGTGGTCTCGGCCTTATC
gRNA3.1_CoCas9_TRAC	AGGCAGACAGACTTGTCACTGGA	aatAGGCAGACAGACTTGTCACTGGATTTAGAGTctc	caccGAGGCAGACAGACTTGTCACTGGA	agacTCCAGTGACAAGTCTGTCTGCCTC
gRNA3.2_CoCas9_TRAC	AATGTGTCACAAAGTAAGGATTC	acaAATGTGTCACAAAGTAAGGATTCTGATGTGTata	caccGAATGTGTCACAAAGTAAGGATTC	agacGAATCCTTACTTTGTGACACATTC
gRNA3.3_CoCas9_TRAC (#)	GGCTCACTGTTTCTTAGTAAAAA	caaGGCTCACTGTTTCTTAGTAAAAAGAGGGTTTtgg	caccGGCTCACTGTTTCTTAGTAAAAA	agacTTTTTACTAAGAAACAGTGAGCC
gRNA1_CoCas9_TRBC	GCCTCGGCGCTGACGATCTGGGTG	cagGCCTCGGCGCTGACGATCTGGGTGACGGGTTTggc	caccGCCTCGGCGCTGACGATCTGGGTG	agacCACCCAGATCGTCAGCGCCGAGGC
gRNA2_CoCas9_TRBC	GTCAGAGGAAGCTGGTCTGGGCCT	gctGTCAGAGGAAGCTGGTCTGGGCCTGGGAGTCTgtg	caccGTCAGAGGAAGCTGGTCTGGGCCT	agacAGGCCCAGACCAGCTTCCTCTGAC
gRNA1_CoCas9_VEGFAsite2	GAGGAGGTGGTAGCTGGGGCTGGG	gggGAGGAGGTGGTAGCTGGGGCTGGGGGCGGTGTctg	caccGAGGAGGTGGTAGCTGGGGCTGGG	agacCCCAGCCCCAGCTACCACCTCCTC
gRNA2_CoCas9_VEGFAsite2	GGAGGTGGTAGCTGGGGCTGGGGG	ggaGGAGGTGGTAGCTGGGGCTGGGGGCGGTGTCTgtc	caccGGAGGTGGTAGCTGGGGCTGGGGG	agacCCCCCAGCCCCAGCTACCACCTCC
gRNA2_CoCas9_VEGFAsite3	GCCCATTCCCTCTTTAGCCAGAGC	aaaGCCCATTCCCTCTTTAGCCAGAGCCGGGGTGTgca	caccGCCCATTCCCTCTTTAGCCAGAGC	agacGCTCTGGCTAAAGAGGGAATGGGC
gRNA1_CoCas9_CACNA2D4	GAGAGAGGCTCCCATCACGGGGGA	ctgGAGAGAGGCTCCCATCACGGGGGAGGGAGTTTgct	caccGAGAGAGGCTCCCATCACGGGGGA	agacTCCCCCGTGATGGGAGCCTCTCTC
gRNA1_CoCas9_HEKsite3 (#)	GCAGCAGAAATAGACTAATTGCAT	cttGCAGCAGAAATAGACTAATTGCATGGGCGTTTccc	caccGCAGCAGAAATAGACTAATTGCAT	agacATGCAATTAGTCTATTTCTGCTGC
gRNA1_CoCas9_HEKsite4	CCAGGTCAGATAAATTTTAGGAAG	gtcCCAGGTCAGATAAATTTTAGGAAGTGCTGTTTtcc	caccGCCAGGTCAGATAAATTTTAGGAAG	agacCTTCCTAAAATTTATCTGACCTGGC
gRNA1_CoCas9_Chr8	GACCCCTAATATGAAGGGTAGAGT	tttGACCCCTAATATGAAGGGTAGAGTGAGTGTGTgtg	caccGACCCCTAATATGAAGGGTAGAGT	agacACTCTACCCTTCATATTAGGGGTC
gRNA2_CoCas9_Chr8	GGCAGGGCCTGACAGCGGAAAGGG	gtgGGCAGGGCCTGACAGCGGAAAGGGTGGAGCTTtat	caccGGCAGGGCCTGACAGCGGAAAGGG	agacCCCTTTCCGCTGTCAGGCCCTGCC
gRNA1_CoCas9_BCR	GTGGCTGTGCTTAGGTAGCGTGGG	cttGTGGCTGTGCTTAGGTAGCGTGGGATGTGTGTgtt	caccGTGGCTGTGCTTAGGTAGCGTGGG	agacCCCACGCTACCTAAGCACAGCCAC
gRNA2_CoCas9_BCR	AGTTCTTGCCGTGCCCCTTCCCCA	accAGTTCTTGCCGTGCCCCTTCCCCAGGGTGTGTggt	caccGAGTTCTTGCCGTGCCCCTTCCCCA	agacTGGGGAAGGGGCACGGCAAGAACTC
gRNA3.1_CoCas9_BCR	GCCCGTCCTCTGCTAACACAGGC	tctGCCCGTCCTCTGCTAACACAGGCCCCCGTTTctc	caccGCCCGTCCTCTGCTAACACAGGC	agacGCCTGTGTTAGCAGAGGACGGGC
gRNA3.2_CoCas9_BCR	CGTGGAGCTGCAGATGCTGACCA	atcCGTGGAGCTGCAGATGCTGACCAACTCGTGTgtg	caccGCGTGGAGCTGCAGATGCTGACCA	agacTGGTCAGCATCTGCAGCTCCACGC
gRNA3.3_CoCas9_BCR	GCTGGACTGGGAGCACCTCCCTG	gtgGCTGGACTGGGAGCACCTCCCTGTGAGGTCTccc	caccGCTGGACTGGGAGCACCTCCCTG	agacCAGGGAGGTGCTCCCAGTCCAGC
gRNA1_CoCas9_HEKsite1 (#)	AGAGCTCTTGGTACCTGAAGTTAT	gatAGAGCTCTTGGTACCTGAAGTTATAGGGGTTTagt	caccGAGAGCTCTTGGTACCTGAAGTTAT	agacATAACTTCAGGTACCAAGAGCTCTC
gRNA3.1_CoCas9_HEKsite1 (#)	CCCCTTGTGGTGAGGGAGAGCCG	cgcCCCCTTGTGGTGAGGGAGAGCCGTGTAGTTTcag	caccGCCCCTTGTGGTGAGGGAGAGCCG	agacCGGCTCTCCCTCACCACAAGGGGC
gRNA3.2_CoCas9_HEKsite1	CAGCGTCTTCCCTTCCTCCAGCG	gacCAGCGTCTTCCCTTCCTCCAGCGACCCGATTtcc	caccGCAGCGTCTTCCCTTCCTCCAGCG	agacCGCTGGAGGAAGGGAAGACGCTGC
gRNA3.3_CoCas9_HEKsite1	GTTTAGTTCTCTTCCTCTTTCCCC	gggGTTTAGTTCTCTTCCTCTTTCCCCTGTAGTTTcgg	caccGTTTAGTTCTCTTCCTCTTTCCCC	agacGGGGAAAGAGGAAGAGAACTAAAC
gRNA1_CoCas9_HBG1	GAGGATACCAGGACTTCTTTTGTC	ataGAGGATACCAGGACTTCTTTTGTCAGCCGTTTttt	caccGAGGATACCAGGACTTCTTTTGTC	agacGACAAAAGAAGTCCTGGTATCCTC
gRNA2_CoCas9_HBG1	GAAATGACCCATGGCGTCTGGACT	tgtGAAATGACCCATGGCGTCTGGACTAGGAGCTTatt	caccGAAATGACCCATGGCGTCTGGACT	agacAGTCCAGACGCCATGGGTCATTTC
gRNA1_CoCas9_HPRT	GCTTGCATTGTATGTCTGGCTATT	aatGCTTGCATTGTATGTCTGGCTATTCTGTGTTTtta	caccGCTTGCATTGTATGTCTGGCTATT	agacAATAGCCAGACATACAATGCAAGC
gRNA2_CoCas9_HPRT	ATCATTATGCTGAGGATTTGGAAA	ctaATCATTATGCTGAGGATTTGGAAAGGGTGTTTatt	caccGATCATTATGCTGAGGATTTGGAAA	agacTTTCCAAATCCTCAGCATAATGATC
gRNA1_CoCas9_IL2RG	GCACCTAATCTCCTAGAGGACTTA	gcaGCACCTAATCTCCTAGAGGACTTAGCCCGTGTcac	caccGCACCTAATCTCCTAGAGGACTTA	agacTAAGTCCTCTAGGAGATTAGGTGC
gRNA2_CoCas9_IL2RG	GAGGCAGGAGGATCACTAGAGGCC	gctGAGGCAGGAGGATCACTAGAGGCCAGGAGTTTgag	caccGAGGCAGGAGGATCACTAGAGGCC	agacGGCCTCTAGTGATCCTCCTGCCTC
gRNA2_CoCas9_ATM	GTTAGGAACTTTATTGGCTGGAAC	gtaGTTAGGAACTTTATTGGCTGGAACTGGAGTTTcct	caccGTTAGGAACTTTATTGGCTGGAAC	agacGTTCCAGCCAATAAAGTTCCTAAC
gRNA2_CoCas9_NF1	GTTGAGGGGTCTCCTTGTGGTGG	gtgGTTGAGGGGTCTCCTTGTGGTGGAGGAGTCTcct	caccGTTGAGGGGTCTCCTTGTGGTGG	agacCCACCACAAGGAGACCCCTCAAC
gRNA3.1_CoCas9_USH2A	ACTAAATTGAAAGAGTGCCAGGAG	agcACTAAATTGAAAGAGTGCCAGGAGTCAGGTTTtaa	caccGACTAAATTGAAAGAGTGCCAGGAG	agacCTCCTGGCACTCTTTCAATTTAGTC
gRNA3.2_CoCas9_USH2A	GTGATTCTGGAGAGGAAGCTGAA	tgtGTGATTCTGGAGAGGAAGCTGAAAGCAGCTTaat	caccGTGATTCTGGAGAGGAAGCTGAA	agacTTCAGCTTCCTCTCCAGAATCAC
gRNA3.3_CoCas9_USH2A	CTTTAAGAAAAGGCTGTGTATTGT	catCTTTAAGAAAAGGCTGTGTATTGTGGGGGTTTgaa	caccGCTTTAAGAAAAGGCTGTGTATTGT	agacACAATACACAGCCTTTTCTTAAAGC
gRNA1_CoCas9_BCLenh (#)	GGAATGAAATAATTTGTATGCCA	atgGGAATGAAATAATTTGTATGCCATGCCGTGTgga	caccGGAATGAAATAATTTGTATGCCA	agacTGGCATACAAATTATTTCATTCC
gRNA1_CoCas9_HEKsite2 (#)	GCCCTGTAAAGGAAACTGGAACA	ctgGCCCTGTAAAGGAAACTGGAACACAAAGCATaga	caccGCCCTGTAAAGGAAACTGGAACA	agacTGTTCCAGTTTCCTTTACAGGGC
gRNA2_CoCas9_AAVS1	GGTGACCCGAATCCACAGGAGAA	agaGGTGACCCGAATCCACAGGAGAACGGGGTGTcca	caccGGTGACCCGAATCCACAGGAGAA	agacTTCTCCTGTGGATTCGGGTCACC
gRNA3.1_CoCas9_RHO	TTCTACGTGCCCTTCTCCAATGCG	aacTTCTACGTGCCCTTCTCCAATGCGACGGGTGTggt	caccGTTCTACGTGCCCTTCTCCAATGCG	agacCGCATTGGAGAAGGGCACGTAGAAC
gRNA3.2_CoCas9_RHO	GGTAGTACTGTGGGTACTCGAAGG	ccaGGTAGTACTGTGGGTACTCGAAGGGGCTGCGTacc	caccGGTAGTACTGTGGGTACTCGAAGG	agacCCTTCGAGTACCCACAGTACTACC
gRNA3.3_CoCas9_RHO	TTCGGGCCCACAGGATGCAATTTG	gtcTTCGGGCCCACAGGATGCAATTTGGAGGGCTTctt	caccGTTCGGGCCCACAGGATGCAATTTG	agacCAAATTGCATCCTGTGGGCCCGAAC
BEgRNA2_CoCas9_BCLenh (BCL-BEg2)	AAACCACAGGGATCACAACACAT	ctcAAACCACAGGGATCACAACACATACGTGTGTctg	caccGAAACCACAGGGATCACAACACAT	agacATGTGTTGTGATCCCTGTGGTTTC
BEgRNA3_CoCas9_BCLenh (BCL-BEg3a)	GGTGTGCATAAGTAAGAGCAGAT	ccaGGTGTGCATAAGTAAGAGCAGATAGCTGATTcca	caccGGTGTGCATAAGTAAGAGCAGAT	agacATCTGCTCTTACTTATGCACACC
BEgRNA3_CoCas9_BCLenh (BCL-BEg3)	TCCAGTGCAAAGTCCATACAGGT	gatTCCAGTGCAAAGTCCATACAGGTAATAACATagg	caccGTCCAGTGCAAAGTCCATACAGGT	agacACCTGTATGGACTTTGCACTGGAC
BEgRNA4_CoCas9_BCLenh (BCL-BEg4)	GAATAATAATAGTATATGCTTCA	tagGAATAATAATAGTATATGCTTCATAGGGTTTgta	caccGAATAATAATAGTATATGCTTCA	agacTGAAGCATATACTATTATTATTC
BEgRNA1a_CoCas9_HEKsite1 (H1-BEg1a)	CTGCATTGACTCAGGCCATTCTA	tatCTGCATTGACTCAGGCCATTCTAAGAAGTGTcag	caccGCTGCATTGACTCAGGCCATTCTA	agacTAGAATGGCCTGAGTCAATGCAGC
BEgRNA1b_CoCas9_HEKsite1 (H1-BEg1b)	GCCCACCTCGGCCTCTCAAAGTG	tccGCCCACCTCGGCCTCTCAAAGTGCTGGGATTaca	caccGCCCACCTCGGCCTCTCAAAGTG	agacCACTTTGAGAGGCCGAGGTGGGC
BEgRNA1_CoCas9_HEKsite1 (H1-BEg1)	GGAGGAGCACAAAGTGGGAAAGA	aggGGAGGAGCACAAAGTGGGAAAGACCCAGCATccg	caccGGAGGAGCACAAAGTGGGAAAGA	agacTCTTTCCCACTTTGTGCTCCTCC
BEgRNA2_CoCas9_HEKsite1 (H1-BEg2)	ATCAATAGCTATGGTCAGATACG	caaATCAATAGCTATGGTCAGATACGCACCGTTTgtg	caccGATCAATAGCTATGGTCAGATACG	agacCGTATCTGACCATAGCTATTGATC
BEgRNA5_CoCas9_HEKsite1 (H1-BEg5)	TCAGGTACCAAGAGCTCTATCTG	actTCAGGTACCAAGAGCTCTATCTGCATTGACTcag	caccGTCAGGTACCAAGAGCTCTATCTG	agacCAGATAGAGCTCTTGGTACCTGAC
BEgRNA2_CoCas9_HEKsite2 (H2-BEg2)	GAAAAATGATATCCATTATTAGT	gaaGAAAAATGATATCCATTATTAGTGGCTGAATgct	caccGAAAAATGATATCCATTATTAGT	agacACTAATAATGGATATCATTTTTC
BEgRNA3_CoCas9_HEKsite2 (H2-BEg3a)	AACATGCCCATATGTGGATCTGC	caaAACATGCCCATATGTGGATCTGCATGCGTGTgtg	caccGAACATGCCCATATGTGGATCTGC	agacGCAGATCCACATATGGGCATGTTC
BEgRNA3_CoCas9_HEKsite2 (H2-BEg3)	GCACTATGTGTCACTGTGTGTAA	ataGCACTATGTGTCACTGTGTGTAAGTTGGTGTtag	caccGCACTATGTGTCACTGTGTGTAA	agacTTACACACAGTGACACATAGTGC
BEgRNA4_CoCas9_HEKsite2 (H2-BEg4)	ATGCTGAGGGGAGCAGTGGGGGA	tgaATGCTGAGGGGAGCAGTGGGGGAGAGGGTGTtga	caccGATGCTGAGGGGAGCAGTGGGGGA	agacTCCCCCACTGCTCCCCTCAGCATC
BEgRNA1_CoCas9_HEKsite3 (H3-BEg1)	GATGGAGCTTGCCCAGGACCCCA	agtGATGGAGCTTGCCCAGGACCCCAGAGGGTGTtag	caccGATGGAGCTTGCCCAGGACCCCA	agacTGGGGTCCTGGGCAAGCTCCATC
BEgRNA2_CoCas9_HEKsite3 (H3-BEg2)	GCAGCAGAAATAGACTAATTGCAT	cttGCAGCAGAAATAGACTAATTGCATGGGCGTTTccc	caccGCAGCAGAAATAGACTAATTGCAT	agacATGCAATTAGTCTATTTCTGCTGC
BEgRNA1_CoCas9_HEKsite4 (H4-BEg1)	GCAGGGGAGGGGAAAGAAGACCA	aggGCAGGGGAGGGGAAAGAAGACCAGCGGGTCTctg	caccGCAGGGGAGGGGAAAGAAGACCA	agacTGGTCTTCTTTCCCCTCCCCTGC
BEgRNA2_CoCas9_HEKsite4 (H4-BEg2)	AGTCACCATCACAAGGAAACGCT	caaAGTCACCATCACAAGGAAACGCTTGGTGTATtga	caccGAGTCACCATCACAAGGAAACGCT	agacAGCGTTTCCTTGTGATGGTGACTC
BEgRNA1_CoCas9_PCSK9 (PCSK-BEg1)	GAAAGACGGAGGCAGCCTGGTGG	ttgGAAAGACGGAGGCAGCCTGGTGGAGGTGTATctc	caccGAAAGACGGAGGCAGCCTGGTGG	agacCCACCAGGCTGCCTCCGTCTTTC
BEgRNA2_CoCas9_PCSK9 (PCSK-BEg2)	GCCCACAACGCTTTTGGGGGTGA	cggGCCCACAACGCTTTTGGGGGTGAGGGTGTCTacg	caccGCCCACAACGCTTTTGGGGGTGA	agacTCACCCCCAAAAGCGTTGTGGGC
gRNA2_SpCas9_EMX1	TGGTTTCATAACTAGGAGG	gcaTGGTTTCATAACTAGGAGGTGGtgt	caccGTGGTTTCATAACTAGGAGG	aaacCCTCCTAGTTATGAAACCAC
gRNA2_SpCas9_FAS	GGCAGCCAGGGCTGGCCTCA	ctgGGCAGCCAGGGCTGGCCTCAGGGtgt	caccGGCAGCCAGGGCTGGCCTCA	aaacTGAGGCCAGCCCTGGCTGCC
gRNA2_SpCas9_FANCF	GCTACCTGCGCCACATCCAT	cgcGCTACCTGCGCCACATCCATCGGcgc	caccGCTACCTGCGCCACATCCAT	aaacATGGATGTGGCGCAGGTAGC
gRNA2_SpCas9_HBB	TCAGGAGTCAGGTGCACCA	tccTCAGGAGTCAGGTGCACCATGGtgt	caccGTCAGGAGTCAGGTGCACCA	aaacTGGTGCACCTGACTCCTGAC
gRNA2_SpCas9_ZSCAN2	CTCCACCATGTGGGTTCTC	cttCTCCACCATGTGGGTTCTCCGGtgt	caccGCTCCACCATGTGGGTTCTC	aaacGAGAACCCACATGGTGGAGC
gRNA2_SpCas9_CHR6	TCTTACAACAACATGAGAG	gatTCTTACAACAACATGAGAGAGGggt	caccGTCTTACAACAACATGAGAG	aaacCTCTCATGTTGTTGTAAGAC
gRNA2_SpCas9_ADAM	AATACTAAGACATGCAGAG	agaAATACTAAGACATGCAGAGAGGtgc	caccGAATACTAAGACATGCAGAG	aaacCTCTGCATGTCTTAGTATTC
gRNA2_SpCas9_B2M	GGTTTGTGAACGCGTGGAG	tgaGGTTTGTGAACGCGTGGAGGGGcgc	caccGGGTTTGTGAACGCGTGGAG	aaacCTCCACGCGTTCACAAACCC
gRNA2_SpCas9_CXCR4	GCTGAAAAGGTGGTCTATGT	ttgGCTGAAAAGGTGGTCTATGTTGGcgt	caccGCTGAAAAGGTGGTCTATGT	aaacACATAGACCACCTTTTCAGC
gRNA2_SpCas9_PD1	GGTCAGGTGTCCCAGAGCC	ggcGGTCAGGTGTCCCAGAGCCAGGggt	caccGGGTCAGGTGTCCCAGAGCC	aaacGGCTCTGGGACACCTGACCC
gRNA2_SpCas9_DNMT1	TGTCAAGTGGCGTGACACC	gccTGTCAAGTGGCGTGACACCGGGcgt	caccGTGTCAAGTGGCGTGACACC	aaacGGTGTCACGCCACTTGACAC
gRNA2_SpCas9_TRAC (#)	GGCCGAGACCACCAATCAG	taaGGCCGAGACCACCAATCAGAGGagt	caccGGGCCGAGACCACCAATCAG	aaacCTGATTGGTGGTCTCGGCCC
gRNA2_SpCas9_TRBC	GAGGAAGCTGGTCTGGGCCT	tcaGAGGAAGCTGGTCTGGGCCTGGGagt	caccGAGGAAGCTGGTCTGGGCCT	aaacAGGCCCAGACCAGCTTCCTC
gRNA2_SpCas9_VEGFAsite2	GTGGTAGCTGGGGCTGGGGG	gagGTGGTAGCTGGGGCTGGGGGCGGtgt	caccGTGGTAGCTGGGGCTGGGGG	aaacCCCCCAGCCCCAGCTACCAC
gRNA2_SpCas9_VEGFAsite3	TTCCCTCTTTAGCCAGAGC	ccaTTCCCTCTTTAGCCAGAGCCGGggt	caccGTTCCCTCTTTAGCCAGAGC	aaacGCTCTGGCTAAAGAGGGAAC
gRNA2_SpCas9_CACNAD24	GAGGCTCCCATCACGGGGGA	agaGAGGCTCCCATCACGGGGGAGGGagt	caccGAGGCTCCCATCACGGGGGA	aaacTCCCCCGTGATGGGAGCCTC
gRNA2_SpCas9_HEKsite3 (#)	AGAAATAGACTAATTGCAT	agcAGAAATAGACTAATTGCATGGGcgt	caccGAGAAATAGACTAATTGCAT	aaacATGCAATTAGTCTATTTCTC
gRNA2_SpCas9_HEKsite4 (#)	ACCATCACAAGGAAACGCT	gtcACCATCACAAGGAAACGCTTGGtgt	caccGACCATCACAAGGAAACGCT	aaacAGCGTTTCCTTGTGATGGTC
gRNA2_SpCas9_Chr8	GGGCCTGACAGCGGAAAGGG	gcaGGGCCTGACAGCGGAAAGGGTGGagc	caccGGGCCTGACAGCGGAAAGGG	aaacCCCTTTCCGCTGTCAGGCCC
gRNA2_SpCas9_BCR	TTGCCGTGCCCCTTCCCCA	ttcTTGCCGTGCCCCTTCCCCAGGGtgt	caccGTTGCCGTGCCCCTTCCCCA	AAACTGGGGAAGGGGCACGGCAAC
gRNA2_SpCas9_HEKsite1 (#)	TCTTGGTACCTGAAGTTAT	agcTCTTGGTACCTGAAGTTATAGGggt	caccGTCTTGGTACCTGAAGTTAT	aaacATAACTTCAGGTACCAAGAC
gRNA2_SpCas9_HBG1	GACCCATGGCGTCTGGACT	aatGACCCATGGCGTCTGGACTAGGagc	caccGGACCCATGGCGTCTGGACT	aaacAGTCCAGACGCCATGGGTCC
gRNA2_SpCas9_HPRT	TATGCTGAGGATTTGGAAA	catTATGCTGAGGATTTGGAAAGGGtgt	caccGTATGCTGAGGATTTGGAAA	aaacTTTCCAAATCCTCAGCATAC
gRNA2_SpCas9_IL2RG	AGGAGGATCACTAGAGGCC	ggcAGGAGGATCACTAGAGGCCAGGagt	caccGAGGAGGATCACTAGAGGCC	aaacGGCCTCTAGTGATCCTCCTC
BEgRNA1_SpCas9_BCLenh	TTATCACAGGCTCCAGGAA	cttTTATCACAGGCTCCAGGAAGGgtt	caccGTTATCACAGGCTCCAGGAA	aaacTTCCTGGAGCCTGTGATAAC
BEgRNA1_SpCas9_HEKsite2	GAACACAAAGCATAGACTGC	ctgGAACACAAAGCATAGACTGCGGggc	caccGAACACAAAGCATAGACTGC	aaacGCAGTCTATGCTTTGTGTTC
BEgRNA1_SpCas9_Pcsk9	GACGGAGGCAGCCTGGTGG	aaaGACGGAGGCAGCCTGGTGGAGGtgt	caccGGACGGAGGCAGCCTGGTGG	aaacCCACCAGGCTGCCTCCGTCC
BEgRNA2_SpCas9_Pcsk9	ACAACGCTTTTGGGGGTGA	cccACAACGCTTTTGGGGGTGAGGGtgt	caccGACAACGCTTTTGGGGGTGA	aaacTCACCCCCAAAAGCGTTGTC
gRNA2_Nme2Cas9_ATM	GAACTTTATTGGCTGGAACTGG	tagGAACTTTATTGGCTGGAACTGGAGTTTCCtct	caccGAACTTTATTGGCTGGAACTGG	caacCCAGTTCCAGCCAATAAAGTTC
gRNA2_Nme2Cas9_CHR6	GCTACTTGTGAAACATCTTGAAC	tatGCTACTTGTGAAACATCTTGAACAACACCcct	caccGCTACTTGTGAAACATCTTGAAC	caacGTTCAAGATGTTTCACAAGTAGC
gRNA2_Nme2Cas9_NF1	GAGGGGTCTCCTTGTGGTGGAGG	gttGAGGGGTCTCCTTGTGGTGGAGGAGTCTCCttc	caccGAGGGGTCTCCTTGTGGTGGAGG	caacCCTCCACCACAAGGAGACCCCTC
gRNA2_Nme2Cas9_DNMT1	GTTACTCGCCTGTCAAGTGGCGT	tctGTTACTCGCCTGTCAAGTGGCGTGACACCggg	caccGTTACTCGCCTGTCAAGTGGCGT	caacACGCCACTTGACAGGCGAGTAAC
gRNA3.1_Nme2Cas9_DNMT1	CACAACATCAGTGCATGTTGGG	aaaCACAACATCAGTGCATGTTGGGGATTCCtgg	caccGCACAACATCAGTGCATGTTGGG	caacCCCAACATGCACTGATGTTGTGC
gRNA3.2_Nme2Cas9_DNMT1	GAGACTGAACACTCCTCAAACG	acgGAGACTGAACACTCCTCAAACGGTCCCCaga	caccGAGACTGAACACTCCTCAAACG	caacCGTTTGAGGAGTGTTCAGTCTC
gRNA3.3_Nme2Cas9_DNMT1	GCTCGGTGAATTTGGCTCAGCA	cctGCTCGGTGAATTTGGCTCAGCAGGCACCtgc	caccGCTCGGTGAATTTGGCTCAGCA	caacTGCTGAGCCAAATTCACCGAGC
gRNA2_Nme2Cas9_USH2A	GTTTTACTATTCAACAATTAGG	aagGTTTTACTATTCAACAATTAGGAGTGTCCaag	caccGTTTTACTATTCAACAATTAGG	caacCCTAATTGTTGAATAGTAAAAC
gRNA3.1_Nme2Cas9_USH2A	GCTCCTTTGGCTAGGGAAGTGTT	ttaGCTCCTTTGGCTAGGGAAGTGTTAAAACCtga	caccGCTCCTTTGGCTAGGGAAGTGTT	caacAACACTTCCCTAGCCAAAGGAGC
gRNA3.2_Nme2Cas9_USH2A	TCTCCAGAATCACACAAGTTAA	tccTCTCCAGAATCACACAAGTTAAAGGACCctt	caccGTCTCCAGAATCACACAAGTTAA	caacTTAACTTGTGTGATTCTGGAGAC
gRNA3.3_Nme2Cas9_USH2A	ATATGCAGGAGAAATAAAAGCC	atcATATGCAGGAGAAATAAAAGCCTTATCCccc	caccGATATGCAGGAGAAATAAAAGCC	caacGGCTTTTATTTCTCCTGCATATC
gRNA2_Nme2Cas9_HEKsite1 (#)	GAGTCAATGCAGATAGAGCTCTT	cctGAGTCAATGCAGATAGAGCTCTTGGTACCtga	caccGAGTCAATGCAGATAGAGCTCTT	caacAAGAGCTCTATCTGCATTGACTC
gRNA3.1_Nme2Cas9_HEKsite1	GCTCCTCCCCTGAAACTACACGG	tgtGCTCCTCCCCTGAAACTACACGGCTCTCCctc	caccGCTCCTCCCCTGAAACTACACGG	caacCCGTGTAGTTTCAGGGGAGGAGC
gRNA3.2_Nme2Cas9_HEKsite1	GAACTAAACCCCTATAACTTCA	agaGAACTAAACCCCTATAACTTCAGGTACCaag	caccGAACTAAACCCCTATAACTTCA	caacTGAAGTTATAGGGGTTTAGTTC
gRNA3.3_Nme2Cas9_HEKsite1	ACTCCTGACCTCAGGTGATCCG	caaACTCCTGACCTCAGGTGATCCGCCCACCtcg	caccGACTCCTGACCTCAGGTGATCCG	caacCGGATCACCTGAGGTCAGGAGTC
gRNA2_Nme2Cas9_BCR	GGCACCAGTTCTTGCCGTGCCCC	cctGGCACCAGTTCTTGCCGTGCCCCTTCCCCagg	caccGGCACCAGTTCTTGCCGTGCCCC	caacGGGGCACGGCAAGAACTGGTGCC
gRNA3.1_Nme2Cas9_BCR	GGGTTTCCTGTCATAACATAGG	ccaGGGTTTCCTGTCATAACATAGGAGCCCCagc	caccGGGTTTCCTGTCATAACATAGG	caacCCTATGTTATGACAGGAAACCC
gRNA3.2_Nme2Cas9_BCR	CTTACAAACACACACATCCCAC	agaCTTACAAACACACACATCCCACGCTACCtaa	caccGCTTACAAACACACACATCCCAC	caacGTGGGATGTGTGTGTTTGTAAGC
gRNA3.3_Nme2Cas9_BCR	AACTCGTGTGTGAAACTCCAGA	accAACTCGTGTGTGAAACTCCAGACTGTCCaca	caccGAACTCGTGTGTGAAACTCCAGA	caacTCTGGAGTTTCACACACGAGTTC
gRNA2_Nme2Cas9_TRBC	GGGCTGTCAGAGGAAGCTGGTC	gctGGGCTGTCAGAGGAAGCTGGTCTGGGCCtgg	caccGGGCTGTCAGAGGAAGCTGGTC	caacGACCAGCTTCCTCTGACAGCCC
gRNA2_Nme2Cas9_TRAC	GGTGGCAATGGATAAGGCCGAG	tttGGTGGCAATGGATAAGGCCGAGACCACCaat	caccGGTGGCAATGGATAAGGCCGAG	caacCTCGGCCTTATCCATTGCCACC
gRNA3.1_Nme2Cas9_TRAC	CCTCTTGTCCCACAGATATCCA	gatCCTCTTGTCCCACAGATATCCAGAACCCtga	caccGCCTCTTGTCCCACAGATATCCA	caacTGGATATCTGTGGGACAAGAGGC
gRNA3.2_Nme2Cas9_TRAC	TTTGTCTGTGATATACACATCA	agtTTTGTCTGTGATATACACATCAGAATCCtta	caccGTTTGTCTGTGATATACACATCA	caacTGATGTGTATATCACAGACAAAC
gRNA3.3_Nme2Cas9_TRAC	AACAGCCTGCGAAGGCACCAAA	ggaAACAGCCTGCGAAGGCACCAAAGCTGCCctt	caccGAACAGCCTGCGAAGGCACCAAA	caacTTTGGTGCCTTCGCAGGCTGTTC
gRNA2_Nme2Cas9_AAVS1	CCCGAATCCACAGGAGAACGGG	tgaCCCGAATCCACAGGAGAACGGGGTGTCCagg	caccGCCCGAATCCACAGGAGAACGGG	caacCCCGTTCTCCTGTGGATTCGGGC
gRNA2_Nme2Cas9_FANCF	GCGGGCCAGGCTCTCTTGGAGT	aagGCGGGCCAGGCTCTCTTGGAGTGTCTCCtca	caccGCGGGCCAGGCTCTCTTGGAGT	caacACTCCAAGAGAGCCTGGCCCGC
gRNA3.1_Nme2Cas9_RHO	GCCATGGCAGTTCTCCATGCTG	tgaGCCATGGCAGTTCTCCATGCTGGCCGCCtac	caccGCCATGGCAGTTCTCCATGCTG	caacCAGCATGGAGAACTGCCATGGC
gRNA3.2_Nme2Cas9_RHO	AACTTCCTCACGCTCTACGTCA	atcAACTTCCTCACGCTCTACGTCACCGTCCagc	caccGAACTTCCTCACGCTCTACGTCA	caacTGACGTAGAGCGTGAGGAAGTTC
gRNA3.3_Nme2Cas9_RHO	CTAGCCGTGGCTGACCTCTTCA	aacCTAGCCGTGGCTGACCTCTTCATGGTCCtag	caccGCTAGCCGTGGCTGACCTCTTCA	caacTGAAGAGGTCAGCCACGGCTAGC
BEgRNA1_Nme2Cas9_BCLenh	CGGCATGGCATACAAATTATTT	acaCGGCATGGCATACAAATTATTTCATTCCcat	caccGCGGCATGGCATACAAATTATTT	caacAAATAATTTGTATGCCATGCCGC
BEgRNA2_Nme2Cas9_BCLenh	TAACAGACACACGTATGTGTTG	tcaTAACAGACACACGTATGTGTTGTGATCCctg	caccGTAACAGACACACGTATGTGTTG	caacCAACACATACGTGTGTCTGTTAC
BEgRNA3_Nme2Cas9_BCLenh	GCAGATAGCTGATTCCAGTGCA	agaGCAGATAGCTGATTCCAGTGCAAAGTCCata	caccGCAGATAGCTGATTCCAGTGCA	caacTGCACTGGAATCAGCTATCTGC
BEgRNA1_Nme2Cas9_HEKsite1	GAGCACAAAGTGGGAAAGACCCA	gagGAGCACAAAGTGGGAAAGACCCAGCATCCgtg	caccGAGCACAAAGTGGGAAAGACCCA	caacTGGGTCTTTCCCACTTTGTGCTC
BEgRNA2_Nme2Cas9_HEKsite1	AATCAATAGCTATGGTCAGATA	gcaAATCAATAGCTATGGTCAGATACGCACCgtt	caccGAATCAATAGCTATGGTCAGATA	caacTATCTGACCATAGCTATTGATTC
BEgRNA1_Nme2Cas9_HEKsite2	ACACAAAGCATAGACTGCGGGG	ggaACACAAAGCATAGACTGCGGGGCGGGCCagc	caccGACACAAAGCATAGACTGCGGGG	caacCCCCGCAGTCTATGCTTTGTGTC
BEgRNA2_Nme2Cas9_HEKsite2	ACCAGTTTTATGAAGAAAAATG	accACCAGTTTTATGAAGAAAAATGATATCCatt	caccGACCAGTTTTATGAAGAAAAATG	caacCATTTTTCTTCATAAAACTGGTC
BEgRNA3_Nme2Cas9_HEKsite2	GTACTGACTACAGATATACCCT	agaGTACTGACTACAGATATACCCTAACACCaac	caccGTACTGACTACAGATATACCCT	caacAGGGTATATCTGTAGTCAGTAC
gRNA2_SaCas9_ATM	GGAACTTTATTGGCTGGAAC	ttaGGAACTTTATTGGCTGGAACTGGAGTttc	caccGGAACTTTATTGGCTGGAAC	aaacGTTCCAGCCAATAAAGTTCC
gRNA2_SaCas9_CHR6	GATTCTTACAACAACATGAGAG	tttGATTCTTACAACAACATGAGAGAGGGGTgtt	caccGATTCTTACAACAACATGAGAG	aaacCTCTCATGTTGTTGTAAGAATC
gRNA2_SaCas9_NF1	GAGGGGTCTCCTTGTGGTGG	gttGAGGGGTCTCCTTGTGGTGGAGGAGTctc	caccGAGGGGTCTCCTTGTGGTGG	aaacCCACCACAAGGAGACCCCTC
gRNA2_SaCas9_DNMT1	GTGACACCGGGCGTGTTCCC	ggcGTGACACCGGGCGTGTTCCCCAGAGTgac	caccGTGACACCGGGCGTGTTCCC	aaacGGGAACACGCCCGGTGTCAC
gRNA3.1_SaCas9_DNMT1	CGGTGTCACGCCACTTGACAG	gccCGGTGTCACGCCACTTGACAGGCGAGTaac	caccGCGGTGTCACGCCACTTGACAG	aaacCTGTCAAGTGGCGTGACACCGC
gRNA3.2_SaCas9_DNMT1	ACACTCCTCAAACGGTCCCCA	tgaACACTCCTCAAACGGTCCCCAGAGGGTtct	caccGACACTCCTCAAACGGTCCCCA	aaacTGGGGACCGTTTGAGGAGTGTC
gRNA3.3_SaCas9_DNMT1	CGTTTCCCTCACTCCTGCTCG	ggcCGTTTCCCTCACTCCTGCTCGGTGAATttg	caccGCGTTTCCCTCACTCCTGCTCG	aaacCGAGCAGGAGTGAGGGAAACGC
gRNA2_SaCas9_USH2A	GGTTTTACTATTCAACAATT	aaaGGTTTTACTATTCAACAATTAGGAGTgtc	caccGGTTTTACTATTCAACAATT	aaacAATTGTTGAATAGTAAAACC
gRNA3.1_SaCas9_USH2A	GCAGGCCAGTTGATTTGTATA	gttGCAGGCCAGTTGATTTGTATATAGAATtag	caccGCAGGCCAGTTGATTTGTATA	aaacTATACAAATCAACTGGCCTGC
gRNA3.2_SaCas9_USH2A	GATTCGCTGCTCTTGTTGCAG	gtaGATTCGCTGCTCTTGTTGCAGAAGGGTcct	caccGATTCGCTGCTCTTGTTGCAG	aaacCTGCAACAAGAGCAGCGAATC
gRNA3.3_SaCas9_USH2A	GCAGTTTGTTCTCTGTGATTG	gatGCAGTTTGTTCTCTGTGATTGGGGGATaag	caccGCAGTTTGTTCTCTGTGATTG	aaacCAATCACAGAGAACAAACTGC
gRNA2_SaCas9_HEKsite1	GCTCTTGGTACCTGAAGTTAT	agaGCTCTTGGTACCTGAAGTTATAGGGGTtta	caccGCTCTTGGTACCTGAAGTTAT	aaacATAACTTCAGGTACCAAGAGC
gRNA3.1_SaCas9_HEKsite1	GCTTTTCAGCGACCCACGGATG	acaGCTTTTCAGCGACCCACGGATGCTGGGTctt	caccGCTTTTCAGCGACCCACGGATG	aaacCATCCGTGGGTCGCTGAAAAGC
gRNA3.2_SaCas9_HEKsite1	GGCAATAGAGGCAAGTATGAG	ttcGGCAATAGAGGCAAGTATGAGCTGGGTctc	caccGGCAATAGAGGCAAGTATGAG	aaacCTCATACTTGCCTCTATTGCC
gRNA3.3_SaCas9_HEKsite1 (#)	CACTTTGAGAGGCCGAGGTGG	cagCACTTTGAGAGGCCGAGGTGGGCGGATcac	caccGCACTTTGAGAGGCCGAGGTGG	aaacCCACCTCGGCCTCTCAAAGTGC
gRNA2_SaCas9_BCR	GTTCTTGCCGTGCCCCTTCCC	ggtGTTCTTGCCGTGCCCCTTCCCCAGGGTgtg	caccGTTCTTGCCGTGCCCCTTCCC	aaacGGGAAGGGGCACGGCAAGAAC
gRNA3.1_SaCas9_BCR	GAGAGGTGGCTCTGCATAGGT	gccGAGAGGTGGCTCTGCATAGGTGAGAATgat	caccGAGAGGTGGCTCTGCATAGGT	aaacACCTATGCAGAGCCACCTCTC
gRNA3.2_SaCas9_BCR	AGTGCAGTGCTGGTCTGGCGG	tcaAGTGCAGTGCTGGTCTGGCGGCAGAGTgag	caccGAGTGCAGTGCTGGTCTGGCGG	aaacCCGCCAGACCAGCACTGCACTC
gRNA3.3_SaCas9_BCR	GGACAGTCTGGAGTTTCACAC	tgtGGACAGTCTGGAGTTTCACACACGAGTtgg	caccGGACAGTCTGGAGTTTCACAC	aaacGTGTGAAACTCCAGACTGTCC
gRNA2_SaCas9_TRBC	GAGGAAGCTGGTCTGGGCCT	tcaGAGGAAGCTGGTCTGGGCCTGGGAGTctg	caccGAGGAAGCTGGTCTGGGCCT	aaacAGGCCCAGACCAGCTTCCTC
gRNA2_SaCas9_TRAC	AGGCCGAGACCACCAATCAG	ataAGGCCGAGACCACCAATCAGAGGAGTttt	caccGAGGCCGAGACCACCAATCAG	aaacCTGATTGGTGGTCTCGGCCTC
gRNA3.1_SaCas9_TRAC	GAGTCTCTCAGCTGGTACACGG	ttaGAGTCTCTCAGCTGGTACACGGCAGGGTcag	caccGAGTCTCTCAGCTGGTACACGG	aaacCCGTGTACCAGCTGAGAGACTC
gRNA3.2_SaCas9_TRAC	TTTTGTCTGTGATATACACAT	cagTTTTGTCTGTGATATACACATCAGAATcct	caccGTTTTGTCTGTGATATACACAT	aaacATGTGTATATCACAGACAAAAC
gRNA3.3_SaCas9_TRAC	CGCAGGCTGTTTCCTTGCTTC	cttCGCAGGCTGTTTCCTTGCTTCAGGAATggc	caccGCGCAGGCTGTTTCCTTGCTTC	aaacGAAGCAAGGAAACAGCCTGCGC
gRNA2_SaCas9_AAVS1	GACCCGAATCCACAGGAGAA	ggtGACCCGAATCCACAGGAGAACGGGGTgtc	caccGACCCGAATCCACAGGAGAA	aaacTTCTCCTGTGGATTCGGGTC
gRNA2_SaCas9_FANCF	GCAAGGCGGGCCAGGCTCTCT	cggGCAAGGCGGGCCAGGCTCTCTTGGAGTgtc	caccGCAAGGCGGGCCAGGCTCTCT	aaacAGAGAGCCTGGCCCGCCTTGC
gRNA2_SaCas9_VEGFAsite3	ATTCCCTCTTTAGCCAGAGC	cccATTCCCTCTTTAGCCAGAGCCGGGGTgtg	caccGATTCCCTCTTTAGCCAGAGC	aaacGCTCTGGCTAAAGAGGGAATC
gRNA2_SaCas9_PD1	CTCTGGGCCCTGCTGGGTAC	tccCTCTGGGCCCTGCTGGGTACCGGGGTgtg	caccGCTCTGGGCCCTGCTGGGTAC	aaacGTACCCAGCAGGGCCCAGAGC
gRNA3.1_SaCas9_RHO	TGGCTCAGCCAGGTAGTACT	ccaTGGCTCAGCCAGGTAGTACTGTGGGTact	caccGTGGCTCAGCCAGGTAGTACT	aaacAGTACTACCTGGCTGAGCCAC
gRNA3.2_SaCas9_RHO	GTCAGCCACGGCTAGGTTGAG	gagGTCAGCCACGGCTAGGTTGAGCAGGATgta	caccGTCAGCCACGGCTAGGTTGAG	aaacCTCAACCTAGCCGTGGCTGAC
gRNA3.3_SaCas9_RHO	GCACCCTCTACACCTCTCTGC	ccaGCACCCTCTACACCTCTCTGCATGGATact	caccGCACCCTCTACACCTCTCTGC	aaacGCAGAGAGGTGTAGAGGGTGC
BEgRNA1_SaCas9_BCLenh (BCL-BEg1)	GAATTGGATTTTATTTCTCAAT	ggaGAATTGGATTTTATTTCTCAATGGGAATgaa	caccGAATTGGATTTTATTTCTCAAT	aaacATTGAGAAATAAAATCCAATTC
BEgRNA2_SaCas9_BCLenh (BCL-BEg2)	AGCTCCAAACTCTCAAACCAC	ggaAGCTCCAAACTCTCAAACCACAGGGATcac	caccGAGCTCCAAACTCTCAAACCAC	aaacGTGGTTTGAGAGTTTGGAGCTC
BEgRNA3_SaCas9_BCLenh (BCL-BEg3)	TTACCTGTATGGACTTTGCAC	ttaTTACCTGTATGGACTTTGCACTGGAATcag	caccGTTACCTGTATGGACTTTGCAC	aaacGTGCAAAGTCCATACAGGTAAC
BEgRNA4_SaCas9_BCLenh (BCL-BEg4)	ATAATAATAGTATATGCTTCA	ggaATAATAATAGTATATGCTTCATAGGGTttg	caccGATAATAATAGTATATGCTTCA	aaacTGAAGCATATACTATTATTATC
BEgRNA1_SaCas9_HEKsite2 (H2-BEg1)	CTGAATAGCTGCAAACAAGTG	agcCTGAATAGCTGCAAACAAGTGCAGAATatc	caccGCTGAATAGCTGCAAACAAGTG	aaacCACTTGTTTGCAGCTATTCAGC
BEgRNA2_SaCas9_HEKsite2 (H2-BEg2)	AATGATATCCATTATTAGTGG	aaaAATGATATCCATTATTAGTGGCTGAATgct	caccGAATGATATCCATTATTAGTGG	aaacCCACTAATAATGGATATCATTC
BEgRNA3_SaCas9_HEKsite2 (H2-BEg3)	TCTCCCAAAACATGCCCATAT	tacTCTCCCAAAACATGCCCATATGTGGATctg	caccGTCTCCCAAAACATGCCCATAT	aaacATATGGGCATGTTTTGGGAGAC
BEgRNA4_SaCas9_HEKsite2 (H2-BEg4)	GCTGAGGGGAGCAGTGGGGGA	aatGCTGAGGGGAGCAGTGGGGGAGAGGGTgtt	caccGCTGAGGGGAGCAGTGGGGGA	aaacTCCCCCACTGCTCCCCTCAGC
BEgRNA1_SaCas9_HEKsite3 (H3-BEg1)	TGGAGCTTGCCCAGGACCCCA	tgaTGGAGCTTGCCCAGGACCCCAGAGGGTgtt	caccGTGGAGCTTGCCCAGGACCCCA	aaacTGGGGTCCTGGGCAAGCTCCAC
BEgRNA1_SaCas9_HEKsite4 (H4-BEg1)	AGGGGAGGGGAAAGAAGACCA	ggcAGGGGAGGGGAAAGAAGACCAGCGGGTctc	caccGAGGGGAGGGGAAAGAAGACCA	aaacTGGTCTTCTTTCCCCTCCCCTC
BEgRNA1_SaCas9_TRAC (TRAC-BEg1)	GCTCACTGTTTCTTAGTAAAAA	aagGCTCACTGTTTCTTAGTAAAAAGAGGGTttt	caccGCTCACTGTTTCTTAGTAAAAA	aaacTTTTTACTAAGAAACAGTGAGC
gRNA3.1_CjCas9_BCR	CCTATGTTATGACAGGAAACCC	gctCCTATGTTATGACAGGAAACCCTGGGACACaag	accgCCTATGTTATGACAGGAAACCC	gaacGGGTTTCCTGTCATAACATAGG
gRNA3.2_CjCas9_BCR	AGTCTTAGCATGAGACTTACAA	aggAGTCTTAGCATGAGACTTACAAACACACACatc	accgAGTCTTAGCATGAGACTTACAA	gaacTTGTAAGTCTCATGCTAAGACT
gRNA3.3_CjCas9_BCR	GGCCCCTCCCACTGGACCTCCA	tctGGCCCCTCCCACTGGACCTCCACCACACACcct	accgGCCCCTCCCACTGGACCTCCA	gaacTGGAGGTCCAGTGGGAGGGGC
gRNA3.1_CjCas9_DNMT1	AGCCAAGGCCACAAACACCATG	gtcAGCCAAGGCCACAAACACCATGTACCACACatg	accgAGCCAAGGCCACAAACACCATG	gaacCATGGTGTTTGTGGCCTTGGCT
gRNA3.2_CjCas9_DNMT1	CTGTTACTCGCCTGTCAAGTGG	tgtCTGTTACTCGCCTGTCAAGTGGCGTGACACcgg	accgCTGTTACTCGCCTGTCAAGTGG	gaacCCACTTGACAGGCGAGTAACAG
gRNA3.3_CjCas9_DNMT1	GACATGGACCATCAGGAAACAT	acaGACATGGACCATCAGGAAACATTAACGTACtga	accGACATGGACCATCAGGAAACAT	gaacATGTTTCCTGATGGTCCATGT
gRNA3.1_CjCas9_HEKsite1	GGGGCGTGCCGGCGCATGGCA	aagGGGGCGTGCCGGCGCATGGCAGACAGCACttg	accgGGGGCGTGCCGGCGCATGGCA	gaacTGCCATGCGCCGGCACGCCCC
gRNA3.2_CjCas9_HEKsite1	AAGACGCTGGTCTAGAGACCCA	gggAAGACGCTGGTCTAGAGACCCAGCTCATACttg	accgAAGACGCTGGTCTAGAGACCCA	gaacTGGGTCTCTAGACCAGCGTCTT
gRNA3.3_CjCas9_HEKsite1	GCGTGAGCCACCAGGCCCGGG	cagGCGTGAGCCACCAGGCCCGGGCCTGACACttc	accgGCGTGAGCCACCAGGCCCGGG	gaacCCCGGGCCTGGTGGCTCACGC
gRNA3.1_CjCas9_TRAC	CTTGAAGTCCATAGACCTCATG	gctCTTGAAGTCCATAGACCTCATGTCTAGCACagt	accgCTTGAAGTCCATAGACCTCATG	gaacCATGAGGTCTATGGACTTCAAG
gRNA3.2_CjCas9_TRAC	AGTCAGATTTGTTGCTCCAGGC	caaAGTCAGATTTGTTGCTCCAGGCCACAGCACtgt	accgAGTCAGATTTGTTGCTCCAGGC	gaacGCCTGGAGCAACAAATCTGACT
gRNA3.3_CjCas9_TRAC	CTTCAACAACAGCATTATTCCA	cgcCTTCAACAACAGCATTATTCCAGAAGACACctt	accgCTTCAACAACAGCATTATTCCA	gaacTGGAATAATGCTGTTGTTGAAG
gRNA3.1_CjCas9_RHO	GTACCACACCCGTCGCATTGGAG	tgcGTACCACACCCGTCGCATTGGAGAAGGGCACgta	accGTACCACACCCGTCGCATTGGAG	gaacCTCCAATGCGACGGGTGTGGTA
gRNA3.2_CjCas9_RHO	GCGTGAGGAAGTTGATGGGGAAG	agaGCGTGAGGAAGTTGATGGGGAAGCCCAGCACgat	accGCGTGAGGAAGTTGATGGGGAAG	gaacCTTCCCCATCAACTTCCTCACG
gRNA3.3_CjCas9_RHO	CTTCATGGTCCTAGGTGGCTTC	cctCTTCATGGTCCTAGGTGGCTTCACCAGCACcct	accgCTTCATGGTCCTAGGTGGCTTC	gaacGAAGCCACCTAGGACCATGAAG
gRNA3.1_CjCas9_USH2A	TAGATGATTCGGCTTATCATTT	aatTAGATGATTCGGCTTATCATTTTAAAGCACtaa	accgTAGATGATTCGGCTTATCATTT	gaacAAATGATAAGCCGAATCATCTA
gRNA3.2_CjCas9_USH2A	GAAACAAATCATGAAATTGAAA	gggGAAACAAATCATGAAATTGAAATTGAACACctc	accGAAACAAATCATGAAATTGAAA	gaacTTTCAATTTCATGATTTGTTT
gRNA3.3_CjCas9_USH2A	TCATTATCATGGATGTTTCACC	atcTCATTATCATGGATGTTTCACCCATAATACtat	accgTCATTATCATGGATGTTTCACC	gaacGGTGAAACATCCATGATAATGA
BEgRNA1_CjCas9_BCLenh	AATTTTGGGAGTCCACACGGCA	tacAATTTTGGGAGTCCACACGGCATGGCATACaaa	accgAATTTTGGGAGTCCACACGGCA	gaacTGCCGTGTGGACTCCCAAAATT
BEgRNA2_CjCas9_BCLenh	CAAACTCTCAAACCACAGGGAT	ctcCAAACTCTCAAACCACAGGGATCACAACACata	accgCAAACTCTCAAACCACAGGGAT	gaacATCCCTGTGGTTTGAGAGTTTG
BEgRNA3_CjCas9_BCLenh	AGATAGCTGATTCCAGTGCAAA	agcAGATAGCTGATTCCAGTGCAAAGTCCATACagg	accgAGATAGCTGATTCCAGTGCAAA	gaacTTTGCACTGGAATCAGCTATCT
BEgRNA1_CjCas9_HEKsite1	GAGAGCCGTGTAGTTTCAGGGG	aggGAGAGCCGTGTAGTTTCAGGGGAGGAGCACaaa	accgGAGAGCCGTGTAGTTTCAGGGG	gaacCCCCTGAAACTACACGGCTCTC
BEgRNA2_CjCas9_HEKsite1	ATGTGCAAATCAATAGCTATGG	caaATGTGCAAATCAATAGCTATGGTCAGATACgca	accgATGTGCAAATCAATAGCTATGG	gaacCCATAGCTATTGATTTGCACAT
BEgRNA3_CjCas9_HEKsite1	CTGAGTCAATGCAGATAGAGCT	ggcCTGAGTCAATGCAGATAGAGCTCTTGGTACctg	accgCTGAGTCAATGCAGATAGAGCT	gaacAGCTCTATCTGCATTGACTCAG
BEgRNA1_CjCas9_HEKsite2	CCGCTGGCCCTGTAAAGGAAAC	agcCCGCTGGCCCTGTAAAGGAAACTGGAACACaaa	accgCCGCTGGCCCTGTAAAGGAAAC	gaacGTTTCCTTTACAGGGCCAGCGG
BEgRNA2_CjCas9_HEKsite2	TATCATTTTTCTTCATAAAACT	ggaTATCATTTTTCTTCATAAAACTGGTGGTACttg	accgTATCATTTTTCTTCATAAAACT	gaacAGTTTTATGAAGAAAAATGATA
BEgRNA3_CjCas9_HEKsite2	ACAGATATACCCTAACACCAAC	actACAGATATACCCTAACACCAACTTACACACagt	accgACAGATATACCCTAACACCAAC	gaacGTTGGTGTTAGGGTATATCTGT
BEgRNA1_SauriCas9_BCLenh	ATAATTTGTATGCCATGCCGT	gaaATAATTTGTATGCCATGCCGTGTGGACtcc	caccGATAATTTGTATGCCATGCCGT	aaacACGGCATGGCATACAAATTATC
BEgRNA3_SauriCas9_BCLenh	AAGTCCATACAGGTAATAACA	gcaAAGTCCATACAGGTAATAACATAGGCCaga	caccGAAGTCCATACAGGTAATAACA	aaacTGTTATTACCTGTATGGACTTC
BEgRNA1_SauriCas9_HEKsite1	GTGGGAAAGACCCAGCATCCG	aaaGTGGGAAAGACCCAGCATCCGTGGGTCgct	caccGTGGGAAAGACCCAGCATCCG	aaacCGGATGCTGGGTCTTTCCCAC
BEgRNA2_SauriCas9_HEKsite1	CCCTGAACATGTGGTACACAA	actCCCTGAACATGTGGTACACAAACGGTGcgt	caccGCCCTGAACATGTGGTACACAA	aaacTTGTGTACCACATGTTCAGGGC
BEgRNA1_SauriCas9_HEKsite2	ACACAAAGCATAGACTGCGGG	ggaACACAAAGCATAGACTGCGGGGCGGGCcag	caccGACACAAAGCATAGACTGCGGG	aaacCCCGCAGTCTATGCTTTGTGTC
BEgRNA2_SauriCas9_HEKsite2	GAAAAATGATATCCATTATTA	gaaGAAAAATGATATCCATTATTAGTGGCTgaa	caccGAAAAATGATATCCATTATTA	aaacTAATAATGGATATCATTTTTC
gRNA3.1_AsCas12f1_BCR	GGGGCCGAGAGGTGGCTCT	ggcATTGGGGGCCGAGAGGTGGCTCTgca	gaacGGGGCCGAGAGGTGGCTCT	aaaaAGAGCCACCTCTCGGCCCC
gRNA3.2_AsCas12f1_BCR	GGTAGCGTGGGATGTGTGT	gtgCTTAGGTAGCGTGGGATGTGTGTgtt	gaacGGTAGCGTGGGATGTGTGT	aaaaACACACATCCCACGCTACC
gRNA3.1_AsCas12f1_DNMT1	GCAGCTTCCTCCTCCTTTA	gtcCTTAGCAGCTTCCTCCTCCTTTAttt	gaacGCAGCTTCCTCCTCCTTTA	aaaaTAAAGGAGGAGGAAGCTGC
gRNA3.2_AsCas12f1_DNMT1	ACGTACTGATGTTAACAGC	aacATTAACGTACTGATGTTAACAGCtga	gaacACGTACTGATGTTAACAGC	aaaaGCTGTTAACATCAGTACGT
(*) As for the guides used for the comparison of CoCas9 with SpCas9, Nme2Cas9 and SaCas9, gRNA1 indicates guides NOT overlapping with SpCas9/SaCas9/Nme2Cas9 guides, while gRNA2 indicates overlapping guides. If gRNA2 is not indicated, gRNA1 is overlapping with SpCas9/SaCas9/Nme2Cas9. gRNA3 indicates NOT OVERLAPPING guides used in the comparison between CoCas9/CjCas9/Nme2Cas9/SaCas9.
(**) BEgRNA indicates guides employed for base editing experiments
(#) This guide was also used in base editing experiments
(##) The target sequences are reported with three flanking nucleotides on each side. The PAM sequence is highlighted in bold.
(###) The cloning overhang is reported in lowercase. Nucleotides highlighted in bold represent 5’-G appended to favor transcription from canonical U6 Pol III promoters.
