# Supplementary material for: CoCas9 is a compact nuclease from the human microbiome for efficient and precise genome editing
Source: Nat Commun. 2024 Apr 24;15:3478. doi: 10.1038/s41467-024-47800-9 (PMC11043407; doi:10.1038/s41467-024-47800-9)
Supplement: Supplementary file 6 — Supplementary Data 3 [file 41467_2024_47800_MOESM6_ESM.xlsx]

## Sheet: Sheet1
Supplementary Data 3. Sequences of all the Cas9 orthologs shown in this work.
Name	Kingdom	Phylum	Class	Order	Family	Genus	Species	Name	Sequence
CoCas9	Bacteria	Actinobacteria	Coriobacteriia	Coriobacteriales	Coriobacteriaceae	Collinsella	Collinsella_sp_AM34_10	CoCas9	MEITINREIGKLGLPRHLVLGMDPGIASCGFALIDTANREILDLGVRLFDSPTHPKTGQSLAVIRRGFRSTRRNIDRTQARLKHCLQILKAYGLIPQDATKEYFHTTKGDKQPLKLRVDGLDRLLNDREWALVLYSLCKRRGYIPHGEGNQDKSSEGGKVLSALAANKEAIAETSCRTVGEWLAQQPQSRNRGGNYDKCVTHAQLIEETHILFDAQRSFGSKYASPEFEAAYIEVCDWERSRKDFDRRTYDLVGHCSYFPTEKRAARCTLTSELVSAYGALGNITIIHDDGTSRALSATERDECIAILFSCEPIRGNKDCAVKFGALRKALDLSSGDYFKGVPAADEKTREVYKPKGWRVLRNTLNAANPILLQRLRDDRNLADAVMEAVAYSSALPVL…
BsCas9	Bacteria	Bacteroidetes	Bacteroidia	Bacteroidales	Bacteroidaceae	Bacteroides	Bacteroides_stercoris	BsCas9	MKHPYGIGLDIGIASVGWAVVALNENAEPYGLIRCGSRIFDKAEQPKTGDSLAAPRREARSARRRLRRRSLRKADLYELMEKNGLPGKAEIEQAVQAGHLPDVYALRVQALDGPVTALDFARILLHLMQRRGFRSNRKADDAQKDGKLLQAIDANTRRMEANRYRTVGEMMYRDPVFAEHKRNKAENYLSTVKRDQIIDEVRLVFAAQRQYGATWASPEMEAEYLCILTRQRSFAEGPGKGSPYSGSNRVGTCTLEGKSEQRAAKAAFSFEYFTLLQKINHIRIAENGTSRTLTPAERQILLSVCCQTDKMDFARVRKALALPEEARFNMVRYRGEQTAEACEKKEKITALPCYHKMRKALNTLRKDHIRNISREQLDAAGAALTNPENEDKLREALKQ…
Al1Cas9	Bacteria	Proteobacteria	Alphaproteobacteria	Alphaproteobacteria_unclassified	Alphaproteobacteria_unclassified	Alphaproteobacteria_unclassified	Alphaproteobacteria_bacterium	Al1Cas9	MKKKIFGFDLGIASIGWAVIDHSDENFDPETGEIIEGKVVGCGVRCFPVAENPKDGSSLAAPRREKRLLRRITRRKARRMLGIKRLFVAKGLAASTAELETLYAAQTGGDVWNLRAEALRRPLSKEELLRVLTHLAKHRGFKSYRKAAEEADKESGRILTAIAENRKETAGFQTLAQMIVERAKHSDDHKMRNYTSQEGENKGVAVYVNSIPREEIEKETKLIFEYQKQFGLFTEDLYRDFCKIASRYREAGSVGHMVGRCRFEPEQPRAPKEAPSAELFVALSKINNLKVTVDGERRFLNGEERKALLELLKNTKEVKYLTIKNKLFKGREVFFDDVNYAQKTKKGKSGEEKAVNPEDAKFYAMKGWHKLKAAFSPEQWKEVGSNLPLLDLGMTAVVC…
Al2Cas9	Bacteria	Proteobacteria	Alphaproteobacteria	Alphaproteobacteria_unclassified	Alphaproteobacteria_unclassified	Alphaproteobacteria_unclassified	Alphaproteobacteria_bacterium	Al2Cas9	MRKRIFGFDLGIASIGWAVVDFDKEYFDHETGEVIEGQIIKSGVRCFPVAENPKDGSSLAAPRREKRLARRICRRKARRMQEIKQLFIDSGLVADSDMLQKLYAEQKDGDVWNLRIKALTQKLTAAELVRVLTHLAKHRGFKSYRKAAEESDTEGGKVLKAIKANSIQLSDNKTLAQIIVERAGKNGKKRNYTETNAKGKEEAVYINSIPRIEIMRETKLIYEAQKGEKGLFTDELYAKFCNIAFRYREAGSVANMVGQCIFEKDEKRAPREAPTSELFVALTKINNMSLNDNGKIRTVSPTERKQILEILKNTKLVKYSTLSSKVFAKGVKFRDIDYNKTEKRNKNNEVKTVNPEDITFYEMEGWHKLKAQFDKDEWAVVSKDTHLLDKVVNIIACEK…
SuCas9	Bacteria	Proteobacteria	Betaproteobacteria	Burkholderiales	Sutterellaceae	Sutterella	Sutterella_bacterium	SuCas9	MSSKMRYRLALDLGTTSIGWAMLRLDQQDRPCAVIRAGVRIFNDGRVPKTGEALAVQRRLARQQRRTRDRSLRRKNKLINMLVRFGFFPENLAERKSLERLNPYELRAKGLEHQLKPEEFARALFHLAQRRGFKSNRKTDRGDAESGVMKTAIVETRQEIETLGCRTIGEYLYKRLQAGLGTRARLRDKPKVKGGATKSYDLYLERSQVETEFDALWDVQSRFAPELFTQEKREALRDTIFHQRDLRPVKPGRCTLFPEEERAPLALPSQQRFRICQEVNNLRKIDEHLCSIELTQTEKAKLVQALSGARKKTFEQLRKVIGYEGQFNLEEAGAGRADLKGNETAVVIGKIIGKDWLKYSLSEQDKLVLMLLNIESESELIGTLQEEFDLSEAVAKKLS…
ClCas9	Bacteria	Firmicutes	Clostridia	Clostridia_unclassified	Clostridia_unclassified	Clostridia_unclassified	Clostridia_bacterium	ClCas9	MKYGIGLDCGIASVGYCITELDSNDEPKRIVRLGSRIFDKAENPKDGSSLAKPRREARGLRRRIRRHQHRLQRIRYILVSDGIVTQDELDTMFQGQLSDIYEIRARALDEPISNVEFARVLINLAQRRGFKSNRKVDENTKDKETGKLLGAIEKNRENIAKNGYRTVGEMLYKDERYSKYKRNKGEDYLNTVSRDMIADEIKMIFSAQRSFRMPFATEEIEARYTDIVMSQRPFDLGPGEGNEKSPSPYAGNQIEKMVGRCTFFPDEYRAVKASYSFQLFSLLQGINNITLVDDGGNAFPLSQQERNELKEYCFKTKSVTYASIRKKLKISPDFKFKNITYTEKGVEESEKKTKFQHLNIYHQMKSTLGDAMNSLSHDELDEIGRIFTFYKNDTKIIEA…
Al4Cas9	Bacteria	Proteobacteria	Alphaproteobacteria	Alphaproteobacteria_unclassified	Alphaproteobacteria_unclassified	Alphaproteobacteria_unclassified	Alphaproteobacteria_bacterium	Al4Cas9	MSLIFGFDLGIASIGWAAVKMSDPTASDTDAAAPDNRPVGEILGAGVRCFDQAQNAVDRRVARGARRRIRHRAQRMRDIRKILRQYNLIDIPEPKFNGQNNFYLNRDTDINIWQLRAVDAFTRKLTPRETGRILYHLAKHRGYDDITYPVLTGVVPEKADDAETKEELKAIGAIKDNFAKLHNENPDQTMCQMLYATEHGQMRNGRKSVIKITKDGTQRTEEQSSYSNSIPRSEIKREAEMILHAQCGFGNDFSDVFKEWCVVAFHQLKFNESKSPLAKSIEKMRGKCPFTNKPVAPKESPTAQMFVALTKCRQNGFTVAETNAIIDALYKKKTGLKYADVRKLLKWDDDSQFKTLNYSRTYDKENKKWIEPDVKKIENSKFYAFTGWHKLAKYTTDVA…
GeCas9	Bacteria	Firmicutes	Clostridia	Clostridiales	Ruminococcaceae	Gemmiger	Gemmiger_bacterium	GeCas9	MEKRIFGFDIGIASLGWAVVDFDDTAEPENNIYPTGKIVKSGVRCFPVAENPKDGSSLAFPRRQKRSQRKLCRRKARRMAGIKSLFVANGLIDRASLFNEKENIYKARDKADVWDLRVKALTEKLTTVEFIRVLTHLAKHRGFKSYRIASEKADKENGKVLEAVKANRVLLENGKTLAQIIVEKGGKKRNRDDREGKSTYENSIPRDEIERETKLIFEKQRELGLTAATEKLQRDFVEIAFRFRKINGKKIEKMIGKCLFEKDEPRSPKNAPSAEFFVAWTKINNCHVRDNDGKLRFLTQEEKDAAFELLKNKKEVKYADIRKKLFPNRPDIRFADVEYNPKPVFDKKTGEIKELPEPESLKFFALKGWHDLKSAIDVSAYPNERLDKAVTVIATQKND…
Al3Cas9	Bacteria	Proteobacteria	Alphaproteobacteria	Alphaproteobacteria_unclassified	Alphaproteobacteria_unclassified	Alphaproteobacteria_unclassified	Alphaproteobacteria_bacterium	Al3Cas9	MSLIFGFDLGIASIGWAAVKMSDPTASDTDAAAPDNRPVGEILGAGVRCFDQAQNAVDRRVARGARRRIRHRAQRMRDIRKILRQYNLIDIPEPKFNGQNNFYLNRDTDINIWQLRAVDAFTRKLTPRETGRILYHLAKHRGYDDITYPVLTGAVPEKADDAEAKEELKAIGAIKDNFAKLHNENPDQTMCQMLYATEHGQMRNGRKSVIKITKDGTQRTEEQSSYSNSIPRSEIKREAEMILHAQCGFGNDFSDVFKKWCVVAFHQLKFNESKSPLAKSIEKMRGKCPFTNKPVAPKESPTAQMFVALTKCRQNGFTVAETNAIIDALYKKKTGLKYADVRKLLKWDDDSQFKTLNYSRTYDKENKKWIEPDVKKIENSKFYAFTGWHKLAKYTTDVA…
CaCas9	Bacteria	Actinobacteria	Coriobacteriia	Coriobacteriales	Coriobacteriaceae	Collinsella	aerofaciens	CaCas9	MEITINREIGKLGLPRHLVLGMDPGIASCGFALIDTANHEILDLGVRLFDSPTHPKTGQSLAVIRRGFRSTRRNIDRTQARLKHCLQVLKAYGLIPQDATKEYLHTTKGDKQPLKLRVDGLDRLLNDREWALVLYSLCKRRGYIPHGEGNQDKSSEGGKVLSALAANKEAIAETSCRTVGEWLAWQPQSRNRGGNYDKCVTHAQLIEETHILFDAQRSFGSKYASPEFEAAYIEVCDWERSRKDFDRRTYDLVGHCSYFPTEKRAARCTLTSELVSAYGALGNITIIHENGTSRALSATERDECIAILFSCEPIRGNKDCAVKFGALRKALDLSSGDYFKGVPAADEKTREVYKPKGWRVLRNTLNAANPILLQRLRDDRNLADAVMEAVAYSSALPVL…
