# Supplementary material for: CoCas9 is a compact nuclease from the human microbiome for efficient and precise genome editing
Source: Nat Commun. 2024 Apr 24;15:3478. doi: 10.1038/s41467-024-47800-9 (PMC11043407; doi:10.1038/s41467-024-47800-9)
Supplement: Supplementary file 7 — Supplementary Data 4 [file 41467_2024_47800_MOESM7_ESM.xlsx]

## Sheet: Sheet1
Supplementary Data 4. Sequences of the primers used for NGS analysis (PAM identification assay).
Primer name	Sequence (5’ → 3’)
F1a_library	TCGTCGGCAGCGTCAGATGTGTATAAGAGACAGAAAACACACCGCATACGTACGATTTA
F1b_library	TCGTCGGCAGCGTCAGATGTGTATAAGAGACAGTTTAATCACACCGCATACGTACGATTTA
R1_library	GTCTCGTGGGCTCGGAGATGTGTATAAGAGACAGCGTTCTGATTTAATCTGTATCAGGC
F2a_library	TCGTCGGCAGCGTCAGATGTGTATAAGAGACAGTTTTTGGTTACGCATCTGTGCGGTATTTC
F2b_library	TCGTCGGCAGCGTCAGATGTGTATAAGAGACAGCCCTTACGCATCTGTGCGGTATTTC
F3a_library	TCGTCGGCAGCGTCAGATGTGTATAAGAGACAGTATCGATTTAAATAGGCCTGACTCAC
F3b_library	TCGTCGGCAGCGTCAGATGTGTATAAGAGACAGATTTCGATTTAAATAGGCCTGACTCACTA
R2_library	GTCTCGTGGGCTCGGAGATGTGTATAAGAGACAGAATCTTCTCTCATCCGCCAAA
F4a_invitro	TCGTCGGCAGCGTCAGATGTGTATAAGAGACAGCTGCTGAACCGCTCTTCCGATC
F4b_invitro	TCGTCGGCAGCGTCAGATGTGTATAAGAGACAGTAAGACTGCTGAACCGCTCTTCCGATC
F4c_invitro	TCGTCGGCAGCGTCAGATGTGTATAAGAGACAGGCTAGACCTAATGTGATCTGCTGAACCGCTCTTCCGATC
R3_invitro	GTCTCGTGGGCTCGGAGATGTGTATAAGAGACAGTCTGCGTTCTGATTTAATCTGTATCAGGC
Oligo UP dsDNA adapter	CGGCATTCCTGCTGAACCGCTCTTCCGATCT
Oligo BOTTOM dsDNA adapter	GATCGGAAGAGCGGTTCAGCAGGAATGCCG
Sequences of the primers used for NGS analysis (deep sequencing).
Primer name	Sequence (5’ → 3’)
NGS_RHO_Fw	TCGTCGGCAGCGTCAGATGTGTATAAGAGACAGgggtcagccacaagggc
NGS_RHO_Rev	GTCTCGTGGGCTCGGAGATGTGTATAAGAGACAGGCCAGCATGGAGAACTGC
