# Supplementary material for: CoCas9 is a compact nuclease from the human microbiome for efficient and precise genome editing
Source: Nat Commun. 2024 Apr 24;15:3478. doi: 10.1038/s41467-024-47800-9 (PMC11043407; doi:10.1038/s41467-024-47800-9)
Supplement: Supplementary file 8 — Supplementary Data 5 [file 41467_2024_47800_MOESM8_ESM.xlsx]

## Sheet: Sheet1
Supplementary Data 5. Parameters employed for the estimation of base editors editing window.
Variant	Spacer length	PAMs	Window (>10% editing)
CoABE8e	23	NNNNATBT, NNNNGCBT, NNNNGWNT	6, 8-10, 12-14, 16-17, 19
SaABE8e	21	NNGRRT	8-16, 18-19
CjABE8e	22	NNNVRYAC	2016-11-09
Nme2ABE8e	22	NNNNCC	11-14, 16-19
SauriABE8e	21	NNGG	7-17, 19
