# Supplementary material for: CoCas9 is a compact nuclease from the human microbiome for efficient and precise genome editing
Source: Nat Commun. 2024 Apr 24;15:3478. doi: 10.1038/s41467-024-47800-9 (PMC11043407; doi:10.1038/s41467-024-47800-9)
Supplement: Supplementary file 9 — Supplementary Data 6 [file 41467_2024_47800_MOESM9_ESM.xlsx]

## Sheet: Sheet1
Supplementary Data 6. Oligonucleotides used to amplify DNA templates to perform TIDE analysis, in vitro cleavage and qPCR.
Oligos to amplify genomic regions for TIDE analysis
Locus	For (5’ → 3’)	Rev (5’ → 3’)
EMX1_1	ATTTCGGACTACCCTGAGGAG	GGAATCTACCACCCCAGGCTCT
EMX1_2	GAAGCGATTATGATCTCTCC	GGAATCTACCACCCCAGGCTCT
FAS_1	TTAGAAAGGGCAGGAGGC	CTTGTCCAGGAGTTCCGCTC
FAS_2	AATTGAAGCGGAAGTCTGGG	AACACTTCTCTCGCTATGCC
CCR5	ATGCACAGGGTGGAACAAGATGGA	CTAAGCCATGTGCACAACTCTGAC
FANCF	GGCACATCTTGGGACTCAG	AGCATAGCGCCTGGCATTAATAGG
HBB	CAAAGAACCTCTGGGTCCAAG	GCATATTCTGGAGACGCAGG
ZSCAN2	GACTGTGGGCAGAGGTTCAGC	TGTATACGGGACTTGACTCAGACC
CHR6	ATGTCCTCATGCCGGACTG	TCCAAGAGCATACGCACACATTCC
ADAMTSL1	TAGGACTAGGCTCTTGGAG	CATAGAGTACTTAGTATGAGCGAGGC
B2M	CCAGTCTAGTGCATGCCTTC	GTTCCCATCACATGTCAC
CXCR4	GGACAGGATGACAATACCAGGCAGGATAAGGCC	AGAGGAGTTAGCCAAGATGTGACTTTGAAACC
PD1_1	ACGTCGTAAAGCCAAGGTTAGTCC	CACCCTCCCTTCAACCTGACC
PD1_2	TCCAGTTCTGAGTCCTGAGTG	GGACTAACCTTGGCTTTACGACG
DNMT1	GTCTTAATTTCCACTCATACAGTGGTAG	CGTTTTGGGCTCTGGGACTCAG
MATCH8	TGTGTCGTCCATAAACGCTGCC	CATCTTCCCTGAAATTTCTTAAGAGGC
TRAC	CTGTCCCTGAGTCCCAGT	GGCCTAGAAGAGCAGTAAGG
TRBC	CTGACCACGTGGAGCTGAG	CTTACTTACCCGAGGTAAAGCC
VEGFAsite2	TGCGAGCAGCGAAAGCGACA	TCCAATGCACCCAAGACAGC
VEGFAsite3	GCATACGTGGGCTCCAACAGGT	CCGCAATGAAGGGGAAGCTCGA
CACNA2D4	TACAGCAGGACTGTGTGGCACG	CTTCCATCCTCCATCAGGTCAGG
HEKsite1	GAAGGATAGAGGGTGGGAGAGG	TGGAGTGCAATGGCGTGAC
HEKsite1_2	TCAACAGGGCTTCGTTACCC	TGGAGTGCAATGGCGTGAC
HEKsite3	TAGCTACGCCTGTGATGG	CCAGAGAAGTTGCTAGGATGAAAGG
HEKsite4	AACAATTTCAGATCGCGG	GTCAGACGTCCAAAACCAGACTCC
CHR8	TCCTGGGTCTGAGTTTCTGAGAGG	ACAACACAGATCTGCAGATCTCCG
BCR	GTCAGGGCGCTCCTTCCTTC	GTGTACAGGGCACCTGCA
ATM	CTAAGGGGTCTGACACAGACTG	GTGGCTACAAGACATTTCCTCC
HBG1	GCCTGTGAGATTGACAAGAACAG	TACTGCGCTGAAACTGTGGC
HPRT_1	ACAGTTACTAATATCATCTTACACC	GGCTGAAAGGAGAGAACT
HPRT_2	CAGCAGCTGTTCTGAGTACTTG	CCCTTGACCCAGAAATTCCAC
IL2RG	CTGGTTTGGATTAGATCAGAGG	GTTCCAAGTGCAATTCATG
NF1	GCAGTACTGCAAGCATCCTG	GCTCCAAGATGGCCAACTAGC
USH2A_1	TCCACATCCCTCCCTTTCATG	CCAGAGTAGAAGGCAGCTAGC
USH2A_2	GCTACTGCTGTGAGCATAACT	TGGGGATACAGCTCCTTTCT
RHO	CTGATTCAGCCAGGAGCTTAGG	GAGATAGATGCGGGCTTCCA
BCLenh	GGACTTGGGAGTTATCTGTAG	GAGGCAAGTCAGTTGGGAAC
BCLenh_2	GCTAAGAATAGTGAAAACACCCTTG	GTTCCCAACTGACTTGCCTC
BCLenh_3	GCTAAGAATAGTGAAAACACCCTTG	GTCTGGCTTTGCCAATTGGAG
HEKsite2	CACTGCCATTCTACCAACAATAGAGG	CTAAAACATCCAACCTTGATAGAACACC
HEKsite2_2	CACTGCCATTCTACCAACAATAGAGG	CCCTTCAAATAAGTAGCTGCTTTGGATC
AAVS1	TCTCCTCTTGGGAAGTGTAAGG	CCTGTGCCATCTCTCGTTTC
PCSK9_1	GCCAGCTGATGGCCTTGG	CCAGCAAGTGTGACAGTCATG
PCSK9_2	GCACAGATGCCATCTGGTTG	GTCCTCACAAGTGTGATCCATG
Oligos to amplify DNA templates for in vitro cleavage experiments
Oligo name	5’ → 3’
oligo_lmw-E (EGFP-F)	AAATGGGCGGTAGGCGTG
oligo_hmw-E (EGFP-R)	AGCTCGTCCATGCCGAGAGTGATC
oligo_lmw-B (B2M-F)	CTCTAACCTGGCACTGCGTC
oligo_hmw-B (B2M-R)	CGAAGTCCACAGCTCTCCAG
Oligos for in vitro transcription
Target	5’ → 3’
CoCas9-EGFP-sgRNA-IVT_F	TAATACGACTCACTATAGGcctcgccggacacgctgaacttgtGTCTTGAGCACGCGAAAGCG
CoCas9-B2M-sgRNA-IVT_F	TAATACGACTCACTATAGGCTGGATAGCCTCCAGGCCAGAAAGTCTTGAGCACGCGAAAGCG
CoCas9-sgRNA-IVT_R	AAAAAAGTTCGCGCCGCCCA
