# Supplementary material for: CoCas9 is a compact nuclease from the human microbiome for efficient and precise genome editing
Source: Nat Commun. 2024 Apr 24;15:3478. doi: 10.1038/s41467-024-47800-9 (PMC11043407; doi:10.1038/s41467-024-47800-9)
Supplement: Supplementary file 10 — Supplementary Data 7 [file 41467_2024_47800_MOESM10_ESM.xlsx]

## Sheet: Sheet1
Supplementary Data 7. Plasmid sequences for AAV production.
AAV-v1	CCTGCAGGCAGCTGCGCGCTCGCTCGCTCACTGAGGCCGCCCGGGCAAAGCCCGGGCGTCGGGCGACCTTTGGTCGCCCGGCCTCAGTGAGCGAGCGAGCGCGCAGAGAGGGAGTGGCCAACTCCATCACTAGGGGTTCCTTCTAGACAACTTTGTATAGAAAAGTTGGGTACCAAAAAAGTTCGCGCCGCCCAATCCGAAGATTGAACGGCGGTTACTTTACGCGTAAGCCACTTAAGTGGCTCCGCTTGTCTGGAGCCGCTTTCGCGTGCTCAAGACTGTTCCAGTTTCCTTTACAGGGCGGTGTTTCGTCCTTTCCACAAGATATATAAAGCCAAGAAATCGAAATACTTTCAAGTTACGGTAAGCATATGATAGTCCATTTTAAAACATAATTTT…
AAV-v2	CCTGCAGGCAGCTGCGCGCTCGCTCGCTCACTGAGGCCGCCCGGGCAAAGCCCGGGCGTCGGGCGACCTTTGGTCGCCCGGCCTCAGTGAGCGAGCGAGCGCGCAGAGAGGGAGTGGCCAACTCCATCACTAGGGGTTCCTTCTAGACAACTTTGTATAGAAAAGTTGGGTACCGAGGGCCTATTTCCCATGATTCCTTCATATTTGCATATACGATACAAGGCTGTTAGAGAGATAATTGGAATTAATTTGACTGTAAACACAAAGATATTAGTACAAAATACGTGACGTAGAAAGTAATAATTTCTTGGGTAGTTTGCAGTTTTAAAATTATGTTTTAAAATGGACTATCATATGCTTACCGTAACTTGAAAGTATTTCGATTTCTTGGCTTTATAT…
AAV-v3	CTGCGCGCTCGCTCGCTCACTGAGGCCGCCCGGGCAAAGCCCGGGCGTCGGGCGACCTTTGGTCGCCCGGCCTCAGTGAGCGAGCGAGCGCGCAGAGAGGGAGTGGCCAACTCCATCACTAGGGGTTCCTGCTAGCGGCGCGCCTCTAGAAAAAAAGTTCGCGCCGCCCAATCCGAAGATTGAACGGCGGTTACTTTACGCGTAAGCCACTTAAGTGGCTCCGCTTGTCTGGAGCCGCTTTCGCGTGCTCAAGACCGCATTGGAGAAGGGCACGTAGACGGTGTTTCGTCCTTTCCACAAGATATATAAAGCCAAGAAATCGAAATACTTTCAAGTTACGGTAAGCATATGATAGTCCATTTTAAAACATAATTTTAAAACTGCAAACTACCCAAGAAA…
AAV-v4	CTGCGCGCTCGCTCGCTCACTGAGGCCGCCCGGGCAAAGCCCGGGCGTCGGGCGACCTTTGGTCGCCCGGCCTCAGTGAGCGAGCGAGCGCGCAGAGAGGGAGTGGCCAACTCCATCACTAGGGGTTCCTGCTAGCGGCGCGCCTCTAGAGAGGGCCTATTTCCCATGATTCCTTCATATTTGCATATACGATACAAGGCTGTTAGAGAGATAATTGGAATTAATTTGACTGTAAACACAAAGATATTAGTACAAAATACGTGACGTAGAAAGTAATAATTTCTTGGGTAGTTTGCAGTTTTAAAATTATGTTTTAAAATGGACTATCATATGCTTACCGTAACTTGAAAGTATTTCGATTTCTTGGCTTTATATATCTTGTGGAAAGGACGAAACACC…
In the description above, meaningful sequences inside AAV (from 5'-ITR to 3'-ITR) production plasmids are color-coded as follows: 5'-ITR written and underlined in red, 3'-ITR written and underlined in purple, sgRNA scaffold written in light green, spacer sequences are emphatized in bold. Promoters sequences are italicized: U6 promoter in green, EFS promoter in blue and CMV in brown. CoCas9 amino …
