# Supplementary material for: CoCas9 is a compact nuclease from the human microbiome for efficient and precise genome editing
Source: Nat Commun. 2024 Apr 24;15:3478. doi: 10.1038/s41467-024-47800-9 (PMC11043407; doi:10.1038/s41467-024-47800-9)
Supplement: Supplementary file 12 — Source Data [file 41467_2024_47800_MOESM12_ESM.xlsx]

## Sheet: Figure 1
Figure 1
Annotation
ID	Subtype	Source	Phylum	Genus	Median Length
A0A011P7F8_9PAST	II-C	UniProt	Pseudomonadota	Mannheimia	1049
A0A062TYY5_9RHOB	II-C	UniProt	Pseudomonadota	Hyphomonas	1073
A0A062XBE5_9LACO	II-A	UniProt	Bacillota	Ligilactobacillus	1316
A0A063YDU9_9MOLU	II-A	UniProt	Mycoplasmatota	Metamycoplasma	1162
A0A073IJU3_9RHOB	II-C	UniProt	Pseudomonadota	Sulfitobacter	1094
A0A077KK20_9FLAO	II-C	UniProt	Bacteroidota	Chryseobacterium	1407
A0A087MCH0_9PROT	II-C	UniProt	Campylobacterota	Sulfurospirillum	1048
A0A091BWC6_STREI	II-A	UniProt	Bacillota	Streptococcus	1130
A0A095XEU7_9FIRM	II-A	UniProt	Bacillota	-	1335
A0A095ZV18_9FIRM	II-A	UniProt	Bacillota	-	1391
A0A096B7Z5_9BACT	II-C	UniProt	Actinomycetota	Prevotella	1375
A0A097B2K6_LISIV	II-A	UniProt	Bacillota	Listeria	1078
A0A097B8A9_LISIV	II-A	UniProt	Bacillota	Listeria	1334
A0A098LI38_9BACT	II-C	UniProt	Bacteroidota	Sporocytophaga	1453
A0A099UFG2_9HELI	II-C	UniProt	Campylobacterota	Helicobacter	1036
A0A0A0DHL5_9STRE	II-A	UniProt	Bacillota	Streptococcus	1123
A0A0A1H768_9BURK	II-C	UniProt	Pseudomonadota	-	1117
A0A0A1VBC9_9BURK	II-C	UniProt	Pseudomonadota	Acidovorax	1031
A0A0A8GXC3_9PROT	II-C	UniProt	Campylobacterota	Campylobacter	995
A0A0A8K7X7_STRMG	II-A	UniProt	Bacillota	Streptococcus	1351.5
A0A0B2JE32_9BACT	II-C	UniProt	Bacteroidota	Coprobacter	1379
A0A0B7HB18_9FLAO	II-C	UniProt	Bacteroidota	Capnocytophaga	1448
A0A0B8YC59_9SPHI	II-C	UniProt	Bacteroidota	Pedobacter	1274
A0A0C5JLX1_9RHOO	II-C	UniProt	Pseudomonadota	Rugosibacter	1036
A0A0C5WWB6_9MOLU	II-A	UniProt	Mycoplasmatota	Mesomycoplasma	1263
A0A0C6FNA3_MYCAR	II-A	UniProt	Mycoplasmatota	Mycoplasmopsis	1175
A0A0C9PBG0_9BACT	II-C	UniProt	Planctomycetota	Brocadia	1316.5
A0A0D0YUU5_9LACO	II-A	UniProt	Bacillota	Paucilactobacillus	1370
A0A0D5BKQ5_ELIMR	II-C	UniProt	Bacteroidota	Elizabethkingia	1264
A0A0D6MWC5_ACEAC	II-C	UniProt	Pseudomonadota	Acetobacter	1048
A0A0D6XNZ8_9STAP	II-A	UniProt	Bacillota	Staphylococcus	1063
A0A0E4H4H8_9STRE	II-A	UniProt	Bacillota	Streptococcus	1361
A0A0E9MLX9_9SPHN	II-C	UniProt	Pseudomonadota	Sphingomonas	1048
A0A0F2D9H7_STROR	II-A	UniProt	Bacillota	Streptococcus	1377
A0A0F2DWP8_STROR	II-A	UniProt	Pseudomonadota	Streptococcus	1376
A0A0F4LLE0_9LACO	II-A	UniProt	Bacillota	Lactobacillus	1391
A0A0F4LMR6_9LACO	II-A	UniProt	Bacillota	Lactobacillus	1393
A0A0F6CLF2_MYCGL	II-A	UniProt	Mycoplasmatota	Mycoplasmoides	1269
A0A0F6X1U4_9MOLU	II-A	UniProt	Mycoplasmatota	Mycoplasmopsis	1233
A0A0F7K1T5_9GAMM	II-C	UniProt	Pseudomonadota	Sedimenticola	1068
A0A0G3EK96_9BACT	II-C	UniProt	Kiritimatiellota	Kiritimatiella	1010
A0A0G3MB19_9FLAO	II-C	UniProt	Bacteroidota	Chryseobacterium	1402
A0A0H0YP06_LACCA	II-A	UniProt	Bacillota	Lacticaseibacillus	1360.5
A0A0J0YQ19_9NEIS	II-C	UniProt	Pseudomonadota	Neisseria	1070
A0A0J5P9G6_9LACT	II-A	UniProt	Bacillota	Fructobacillus	1319
A0A0J6BUV9_9BORD	II-C	UniProt	Pseudomonadota	Bordetella	1038
A0A0J7I637_9FLAO	II-C	UniProt	Bacteroidota	Chryseobacterium	1669
A0A0K1W1S6_9MOLU	II-A	UniProt	Mycoplasmatota	Spiroplasma	1069
A0A0K2LF21_9LACO	II-A	UniProt	Bacillota	Companilactobacillus	1356
A0A0K8MIK7_9LACT	II-A	UniProt	Bacillota	Fructobacillus	1315
A0A0K9XVX7_9FLAO	II-C	UniProt	Bacteroidota	Chryseobacterium	1410
A0A0M3VQX7_9STAP	II-A	UniProt	Bacillota	Staphylococcus	1058
A0A0N0CQ86_9LACO	II-A	UniProt	Bacillota	Apilactobacillus	1397
A0A0N0CU60_9LACO	II-A	UniProt	Bacillota	Apilactobacillus	1393
A0A0N0IXQ9_9FLAO	II-C	UniProt	Bacteroidota	Chryseobacterium	1188
A0A0N0UTU1_9LACO	II-A	UniProt	Bacillota	Apilactobacillus	1392
A0A0N1BP15_9PROT	II-C	UniProt	Pseudomonadota	-	1030
A0A0N1BZF2_9PROT	II-C	UniProt	Pseudomonadota	-	1090
A0A0N1DXX4_9FLAO	II-C	UniProt	Bacteroidota	Chryseobacterium	1406
A0A0N7KBI5_9GAMM	II-C	UniProt	Pseudomonadota	-	1054
A0A0N8K819_9RHOB	II-C	UniProt	Pseudomonadota	-	1084
A0A0N8VNG6_9FLAO	II-C	UniProt	Bacteroidota	Flavobacterium	1123
A0A0P1ETF1_9RHOB	II-C	UniProt	Pseudomonadota	Shimia	1072
A0A0P7AYC1_9FLAO	II-C	UniProt	Bacteroidota	Croceitalea	1504
A0A0P7L7M3_9NEIS	II-C	UniProt	Pseudomonadota	Neisseria	1069
A0A0P7LUX3_9LACO	II-A	UniProt	Bacillota	Apilactobacillus	1391
A0A0P7ZAL4_9RHOB	II-C	UniProt	Pseudomonadota	-	1079
A0A0Q0YQ33_9BACI	II-C	UniProt	Bacillota	Geobacillus	1087
A0A0Q6WIJ3_9BURK	II-C	UniProt	Pseudomonadota	Roseateles	1029
A0A0Q7HTH3_9RHIZ	II-C	UniProt	Pseudomonadota	Devosia	1092.5
A0A0Q7WLY8_9RHIZ	II-C	UniProt	Pseudomonadota	Mesorhizobium	1118
A0A0Q9CTQ5_9BURK	II-C	UniProt	Pseudomonadota	Acidovorax	1044
A0A0R1F6R4_9LACO	II-A	UniProt	Bacillota	Loigolactobacillus	1354
A0A0R1J9U0_9LACO	II-A	UniProt	Bacillota	Companilactobacillus	1133
A0A0R1K630_9LACO	II-A	UniProt	Bacillota	Levilactobacillus	1376
A0A0R1KIP2_9LACO	II-A	UniProt	Bacillota	Companilactobacillus	1130
A0A0R1LQW1_9LACO	II-C	UniProt	Bacillota	Levilactobacillus	1078
A0A0R1MEF5_9LACO	II-A	UniProt	Bacillota	Liquorilactobacillus	1170
A0A0R1MEL8_9LACO	II-A	UniProt	Bacillota	Liquorilactobacillus	1363
A0A0R1QGB6_9LACO	II-A	UniProt	Bacillota	Companilactobacillus	1357
A0A0R1RHH9_9LACO	II-A	UniProt	Bacillota	Furfurilactobacillus	1378
A0A0R1S2S1_9LACO	II-A	UniProt	Bacillota	Lentilactobacillus	1363
A0A0R1S4R8_9LACO	II-A	UniProt	Bacillota	Lactobacillus	1390
A0A0R1SCA3_9LACO	II-A	UniProt	Bacillota	Companilactobacillus	1347
A0A0R1TBK9_9LACO	II-A	UniProt	Bacillota	Ligilactobacillus	1131
A0A0R1TGJ3_9LACO	II-A	UniProt	Bacillota	Secundilactobacillus	1368
A0A0R1TV35_9LACO	II-A	UniProt	Bacillota	Ligilactobacillus	1316
A0A0R1UKG9_9LACO	II-A	UniProt	Bacillota	Levilactobacillus	1362
A0A0R1V7X0_9LACO	II-A	UniProt	Bacillota	Limosilactobacillus	1352
A0A0R1W1T1_9LACO	II-A	UniProt	Bacillota	Lapidilactobacillus	1366
A0A0R2AFH9_9LACO	II-A	UniProt	Bacillota	Ligilactobacillus	1324
A0A0R2AL66_9LACO	II-C	UniProt	Bacillota	Apilactobacillus	1078
A0A0R2CKA0_9LACO	II-A	UniProt	Bacillota	Liquorilactobacillus	1171
A0A0R2CL57_9LACO	II-A	UniProt	Bacillota	Fructilactobacillus	1320
A0A0R2DGS6_9LACO	II-A	UniProt	Bacillota	Loigolactobacillus	1369
A0A0R2DIR3_9LACO	II-A	UniProt	Bacillota	Holzapfeliella	1346
A0A0R2DLB6_9LACO	II-A	UniProt	Bacillota	Holzapfeliella	1402
A0A0R2E213_LACFE	II-A	UniProt	Bacillota	Limosilactobacillus	1381
A0A0R2FKF9_9LACO	II-A	UniProt	Bacillota	Liquorilactobacillus	1174
A0A0R2FVI8_9LACT	II-A	UniProt	Bacillota	Weissella	1309
A0A0R2HM97_9FIRM	II-A	UniProt	Bacillota	Kandleria	1344
A0A0R2I8Q5_9LACO	II-A	UniProt	Bacillota	Pediococcus	1378
A0A0R2JE56_9LACT	II-A	UniProt	Bacillota	Weissella	1370
A0A0R2JSC5_9LACO	II-A	UniProt	Bacillota	Fructilactobacillus	1341
A0A0R2KGU9_9LACO	II-A	UniProt	Bacillota	Ligilactobacillus	1395
A0A0R2N0I6_9LACO	II-A	UniProt	Bacillota	Lacticaseibacillus	1346
A0A0S2HWZ2_9BACT	II-C	UniProt	Bacteroidota	Salinivirga	1524
A0A0S2HX99_9BACT	II-C	UniProt	Bacteroidota	Salinivirga	1441
A0A0T0M2G2_9FLAO	II-C	UniProt	Bacteroidota	Chryseobacterium	1466
A0A0T0PVC7_9SPHN	II-C	UniProt	Pseudomonadota	Sphingomonas	1059
A0A0U2W148_9RHOB	II-C	UniProt	Pseudomonadota	Pannonibacter	1101.5
A0A0V0PNI8_9BACL	II-C	UniProt	Bacillota	Alicyclobacillus	1146
A0A0X7BAB3_9FLAO	II-C	UniProt	Bacteroidota	Flavobacterium	1352
A0A0X8G6A4_9FLAO	II-C	UniProt	Bacteroidota	Lutibacter	1128
A0A0X8KN88_9BACL	II-A	UniProt	Bacillota	Gemella	1263
A0A0Z8LKF1_STRSU	II-A	UniProt	Bacillota	Streptococcus	1122
A0A116L128_STRSU	II-A	UniProt	Bacillota	Streptococcus	1366.5
A0A127TRM8_9STRE	II-A	UniProt	Bacillota	Streptococcus	1366
A0A127VAB0_9SPHI	II-C	UniProt	Bacteroidota	Pedobacter	1433
A0A128ECZ8_9PROT	II-A	UniProt	Campylobacterota	Campylobacter	1367
A0A133QCR3_STALU	II-A	UniProt	Bacillota	Staphylococcus	1054
A0A133XDM2_9RHOO	II-C	UniProt	Pseudomonadota	Dechloromonas	1116
A0A133YSB7_9FIRM	II-A	UniProt	Bacillota	-	1400
A0A134A1I6_9ACTN	II-A	UniProt	Actinomycetota	Olsenella	1400
A0A134AG29_9FIRM	II-A	UniProt	Pseudomonadota	Parvimonas	1404
A0A134C5X2_9FIRM	II-A	UniProt	Pseudomonadota	Ferrimonas	1064
A0A139DPY2_9ALTE	II-C	UniProt	Pseudomonadota	Marinobacter	1101
A0A139NKI7_9STRE	II-A	UniProt	Bacillota	Streptococcus	1362
A0A142LIG4_9PROT	II-C	UniProt	Pseudomonadota	-	1119
A0A143DGZ8_9PROT	II-C	UniProt	Pseudomonadota	Haematospirillum	1061
A0A150XH78_9BACT	II-C	UniProt	Bacteroidota	Roseivirga	1458
A0A151APJ0_9CLOT	II-C	UniProt	Bacillota	Clostridium	1063
A0A159Z911_9RHOB	II-C	UniProt	Pseudomonadota	Frigidibacter	1078
A0A160JE60_9PROT	II-C	UniProt	Pseudomonadota	Azospirillum	1060
A0A162K701_9PROT	II-C	UniProt	Pseudomonadota	Tistrella	1039
A0A172Q7S3_9STRE	II-A	UniProt	Bacillota	Streptococcus	1372
A0A173UVP4_9FIRM	II-A	UniProt	Bacillota	Dorea	1340
A0A173WIE2_9FIRM	II-A	UniProt	Bacillota	Roseburia	1358
A0A174FD97_9FIRM	II-A	UniProt	Bacillota	Anaerobutyricum	1349
A0A174HS76_BACT4	II-C	UniProt	Bacillota	Bacteroides	1526
A0A174J8H3_9BACT	II-C	UniProt	Bacillota	Parabacteroides	1424
A0A174L7S6_BACUN	II-C	UniProt	Bacteroidota	Capnocytophaga	1427
A0A174LFF7_ANAHA	II-A	UniProt	Bacillota	Anaerostipes	1312
A0A174PI34_ANAHA	II-A	UniProt	Bacillota	Anaerostipes	1353
A0A176T602_9FLAO	II-C	UniProt	Bacteroidota	Polaribacter	1130
A0A176TM67_9LACO	II-A	UniProt	Bacillota	Pediococcus	1375
A0A178N1Y8_9PROT	II-C	UniProt	Pseudomonadota	Magnetospirillum	1016
A0A179YJ40_LACRH	II-A	UniProt	Bacillota	Lacticaseibacillus	1365
A0A199XSD8_9FLAO	II-C	UniProt	Bacteroidota	Flavobacterium	1273
A0A1A9FXI0_9RHIZ	II-C	UniProt	Pseudomonadota	Shinella	1101
A0A1A9I5Z1_9BACT	II-C	UniProt	Bacteroidota	Niabella	1425
A0A1B2A6P4_LACCU	II-A	UniProt	Bacillota	Latilactobacillus	1368
A0A1B3SLT6_9MOLU	II-A	UniProt	Mycoplasmatota	Spiroplasma	1069
A0A1B3WEM9_9FIRM	II-A	UniProt	Bacillota	Dialister	1365
A0A1B7ZF33_9FLAO	II-C	UniProt	Bacteroidota	Maribacter	1512
A0A1B8J9V3_9HELI	II-C	UniProt	Campylobacterota	Helicobacter	1023
A0A1B8ZVU5_9FLAO	II-C	UniProt	Bacteroidota	Chryseobacterium	1438
A0A1B9A0Y5_9FLAO	II-C	UniProt	Bacteroidota	Chryseobacterium	1689
A0A1B9Y472_9FLAO	II-C	UniProt	Bacteroidota	Chryseobacterium	1286
A0A1C0YPC7_9BACL	II-A	UniProt	Bacillota	Caryophanon	1327
A0A1C5L2R1_9BACE	II-C	UniProt	Bacteroidota	Bacteroides	1501
A0A1C5P2V8_9FIRM	II-A	UniProt	Bacillota	Blautia	1341
A0A1C5P5Q5_9FIRM	II-A	UniProt	Pseudomonadota	Ruminococcus	1382
A0A1C5TF27_9CLOT	II-A	UniProt	Pseudomonadota	Idiomarina	1333
A0A1C6BK34_9CLOT	II-A	UniProt	Bacillota	Clostridium	1343
A0A1C7DHH3_9BACL	II-A	UniProt	Bacillota	Planococcus	1333
A0A1C7NZW8_9RHIZ	II-C	UniProt	Pseudomonadota	Pararhizobium	1091
A0A1D3PTA0_BACCE	II-C	UniProt	Bacillota	Bacillus	1078
A0A1D7ZZ65_LACFE	II-A	UniProt	Bacillota	Limosilactobacillus	1375
A0A1D8P523_9FLAO	II-C	UniProt	Bacteroidota	Urechidicola	1350
A0A1E3KQ44_LACPN	II-A	UniProt	Bacillota	Lactiplantibacillus	1358
A0A1E4APC4_9FLAO	II-C	UniProt	Bacteroidota	Chryseobacterium	1483
A0A1E4F4V8_9RHIZ	II-C	UniProt	Pseudomonadota	Pelagibacterium	1080
A0A1E4MWW9_9SPHN	II-C	UniProt	Pseudomonadota	Novosphingobium	1057
A0A1E5TBF5_9FLAO	II-C	UniProt	Bacteroidota	Flavivirga	1474
A0A1E5UGK6_9FLAO	II-C	UniProt	Bacteroidota	Cloacibacterium	1457
A0A1E8GQ60_9LACT	II-A	UniProt	Bacillota	Floricoccus	1358
A0A1F3CPB3_9BACT	II-C	UniProt	Bacteroidota	-	1373
A0A1F3ECF5_9BACT	II-C	UniProt	Bacteroidota	-	1317.5
A0A1F3JX82_9BACT	II-C	UniProt	Bacteroidota	-	1522
A0A1F3KX15_9BACT	II-C	UniProt	Bacteroidota	-	1322
A0A1F3WWV3_9PROT	II-C	UniProt	Pseudomonadota	-	997
A0A1F6GB10_9PROT	II-C	UniProt	Pseudomonadota	-	1036
A0A1G0BAB7_9PROT	II-C	UniProt	Pseudomonadota	-	1126
A0A1G0BIV7_9PROT	II-C	UniProt	Pseudomonadota	-	1566
A0A1G0KS07_9GAMM	II-C	UniProt	Pseudomonadota	-	1010
A0A1G2YSB5_9BACT	II-C	UniProt	Planctomycetota	-	1155
A0A1G3GXD0_9RHOO	II-C	UniProt	Pseudomonadota	-	1074
A0A1G3HQ03_9RHOO	II-C	UniProt	Pseudomonadota	-	1121
A0A1G3IFJ2_9PROT	II-C	UniProt	Pseudomonadota	-	1035
A0A1G4XGL8_9PROT	II-C	UniProt	Pseudomonadota	Nitrosospira	1140
A0A1G6H8K9_9BACI	II-A	UniProt	Bacillota	Pelagirhabdus	1337
A0A1G6KK68_9BACI	II-A	UniProt	Bacillota	Pelagirhabdus	1055
A0A1G6UQK2_9SPHI	II-C	UniProt	Bacteroidota	Mucilaginibacter	1495
A0A1G7DPY2_9FLAO	II-C	UniProt	Bacteroidota	Riemerella	1385
A0A1G8P2U6_9LACT	II-A	UniProt	Bacillota	Dolosicoccus	1349
A0A1G9C575_9BACI	II-A	UniProt	Bacillota	Sediminibacillus	1053
A0A1G9K5U8_STREI	II-A	UniProt	Bacillota	Streptococcus	1377
A0A1G9LGH9_9SPHI	II-C	UniProt	Bacteroidota	Pedobacter	1431
A0A1H0YAG6_9BACT	II-C	UniProt	Bacteroidota	Prevotella	1199
A0A1H3IC10_9PROT	II-C	UniProt	Pseudomonadota	Nitrosomonas	1036
A0A1H3WQM5_9FIRM	II-A	UniProt	Bacillota	Oribacterium	1410
A0A1H3WUW7_9FIRM	II-A	UniProt	Bacillota	Pseudobutyrivibrio	1354
A0A1H3Z5Q9_SELRU	II-A	UniProt	Bacillota	Selenomonas	1359
A0A1H6BLP7_9FLAO	II-C	UniProt	Bacteroidota	Halpernia	1564
A0A1H6JZQ9_PRERU	II-C	UniProt	Bacteroidota	Xylanibacter	1204
A0A1H6QJL3_9FIRM	II-A	UniProt	Bacillota	-	1350
A0A1H6WDZ9_9LACO	II-A	UniProt	Bacillota	Sharpea	1211
A0A1H6ZWH2_9SPHN	II-C	UniProt	Pseudomonadota	Sphingobium	1103
A0A1H7STE2_9LACT	II-A	UniProt	Bacillota	Alkalibacterium	1080
A0A1H8C6J4_9FLAO	II-C	UniProt	Bacteroidota	Chryseobacterium	1396.5
A0A1H9LFC7_FLAFI	II-C	UniProt	Bacteroidota	Flavobacterium	1432
A0A1I0DP26_9FIRM	II-A	UniProt	Bacillota	Thomasclavelia	1081
A0A1I0EHL5_9FIRM	II-A	UniProt	Bacillota	Thomasclavelia	1319
A0A1I1AMI4_9FIRM	II-A	UniProt	Bacillota	Acetitomaculum	1342
A0A1I1J5W0_9LACT	II-A	UniProt	Bacillota	Alkalibacterium	1080
A0A1I2A065_9BACT	II-C	UniProt	Bacteroidota	Thermophagus	1514
A0A1I2J643_9BACT	II-C	UniProt	Bacteroidota	Sunxiuqinia	1346
A0A1I3B7H6_9PLAN	II-C	UniProt	Planctomycetota	Planctomicrobium	1060
A0A1I4SB97_9FLAO	II-C	UniProt	Bacteroidota	Algoriella	1433
A0A1I4VGF9_9FLAO	II-C	UniProt	Bacteroidota	Chryseobacterium	1410
A0A1I4YFQ5_9FLAO	II-C	UniProt	Bacteroidota	Flavobacterium	1445
A0A1I5V515_9BACT	II-C	UniProt	Bacteroidota	Parafilimonas	1425
A0A1I6SZS7_9BACI	II-A	UniProt	Bacillota	Halolactibacillus	1336
A0A1I7IU82_9FLAO	II-C	UniProt	Bacteroidota	Pustulibacterium	1479
A0A1J0A4R8_9ENTE	II-A	UniProt	Bacillota	Vagococcus	1335
A0A1J5ARW5_9BACT	II-C	UniProt	Bacteroidota	-	1493
A0A1J5JAU4_9PROT	II-C	UniProt	Pseudomonadota	-	1133
A0A1J5RAD9_9ZZZZ	II-C	UniProt	-	-	1141
A0A1J5RXK6_9ZZZZ	II-C	UniProt	-	-	1108
A0A1J5SL12_9ZZZZ	II-C	UniProt	-	-	1082
A0A1J5TRZ7_9GAMM	II-C	UniProt	Pseudomonadota	-	1016
A0A1L3KB40_9LACO	II-A	UniProt	Bacillota	Lactobacillus	1427
A0A1L8PC30_9LACT	II-A	UniProt	Bacillota	Alkalibacterium	1082
A0A1L8RGR8_9ENTE	II-A	UniProt	Bacillota	Enterococcus	1133
A0A1L8RHH1_9ENTE	II-A	UniProt	Bacillota	Enterococcus	1289
A0A1L8SVK0_9ENTE	II-A	UniProt	Bacillota	Enterococcus	1331
A0A1L8WQK4_9ENTE	II-A	UniProt	Bacillota	Enterococcus	1330
A0A1M3DXD8_9FLAO	II-C	UniProt	Bacteroidota	Chryseobacterium	1431
A0A1M3FC88_9BACT	II-C	UniProt	Bacteroidota	-	1417
A0A1M3FTB9_9BACT	II-C	UniProt	Bacteroidota	-	1521
A0A1M3PZ14_9SPHN	II-C	UniProt	Pseudomonadota	Sphingobium	1074
A0A1M5BS28_9FLAO	II-C	UniProt	Bacteroidota	Chryseobacterium	1687
A0A1M5J1T7_9FLAO	II-C	UniProt	Bacteroidota	Flavobacterium	1436
A0A1M5S3A1_9FLAO	II-C	UniProt	Bacteroidota	Flavobacterium	1130
A0A1M6G068_9FLAO	II-C	UniProt	Bacteroidota	Flavobacterium	1458
A0A1M6HN92_9CLOT	II-C	UniProt	Bacillota	Clostridium	1069
A0A1M6K1M4_9FLAO	II-C	UniProt	Bacteroidota	Flavobacterium	1439
A0A1M6T7T8_9FLAO	II-C	UniProt	Bacteroidota	Epilithonimonas	1395
A0A1M7BN72_9PROT	II-C	UniProt	Pseudomonadota	Nitrosospira	1047
A0A1M7EUE4_9FLAO	II-C	UniProt	Bacteroidota	Chryseobacterium	1444
A0A1M7FGK0_9FLAO	II-C	UniProt	Bacteroidota	Flavobacterium	1540
A0A1M7ZMB1_9RHIZ	II-C	UniProt	Pseudomonadota	Pseudoxanthobacter	1071
A0A1N6ED61_9FLAO	II-C	UniProt	Bacteroidota	Chryseobacterium	1428
A0A1N6XQA1_9RHOB	II-C	UniProt	Pseudomonadota	Paracoccus	1072
A0A1N7IX34_9PROT	II-C	UniProt	Pseudomonadota	Insolitispirillum	1072
A0A1N7KTV9_9FLAO	II-C	UniProt	Bacteroidota	Chryseobacterium	1464
A0A1N7N3F4_9RHOB	II-C	UniProt	Pseudomonadota	Phaeovulum	1074
A0A1N7PGZ9_9FLAO	II-C	UniProt	Bacteroidota	Chryseobacterium	1415
A0A1P8Q111_9LACO	II-A	UniProt	Bacillota	Companilactobacillus	1365
A0A1P8RU91_9FLAO	II-C	UniProt	Bacteroidota	Winogradskyella	1134
A0A1P8WMF3_9PLAN	II-C	UniProt	Planctomycetota	Fuerstiella	1046
A0A1Q2D5C5_9ENTE	II-A	UniProt	Bacillota	Vagococcus	1332
A0A1Q2D796_9ENTE	II-A	UniProt	Bacillota	Vagococcus	1132
A0A1Q2HM83_9BACT	II-C	UniProt	Planctomycetota	Sedimentisphaera	1111
A0A1Q3MYP8_9BACT	II-C	UniProt	Bacteroidota	-	1266
A0A1Q3QR27_9BACT	II-C	UniProt	Acidobacteriota	-	1123
A0A1Q3S3G3_9FLAO	II-C	UniProt	Bacteroidota	Flavobacterium	1447
A0A1Q3U0G6_9SPHI	II-C	UniProt	Bacteroidota	Niastella	1404
A0A1Q3UJV4_9SPHI	II-C	UniProt	Bacteroidota	Mucilaginibacter	1387
A0A1Q3ZM17_9BACT	II-C	UniProt	Bacteroidota	-	1445
A0A1Q6EKM0_9BACT	II-C	UniProt	Bacillota	Alistipes	1220
A0A1Q6G4F5_9BACE	II-C	UniProt	Bacteroidota	Riemerella	1511
A0A1Q6UAM8_9PROT	II-C	UniProt	Pseudomonadota	Azospirillum	1068
A0A1Q8EAV4_9STRE	II-A	UniProt	Bacillota	Streptococcus	1370
A0A1Q8FD96_9LACO	II-C	UniProt	Bacillota	Loigolactobacillus	1122
A0A1Q8RF43_9STRE	II-A	UniProt	Bacillota	Streptococcus	1343
A0A1Q9J389_9FIRM	II-C	UniProt	Bacillota	Roseburia	1111
A0A1Q9YNK3_9FIRM	II-A	UniProt	Bacillota	Faecalibaculum	1372
A0A1R0FA11_9RHIZ	II-C	UniProt	Pseudomonadota	Bartonella	1092
A0A1R3T1W8_9BACT	II-C	UniProt	Bacteroidota	Proteiniphilum	1510
A0A1R4DXK6_PORGN	II-C	UniProt	Bacteroidota	Porphyromonas	1428
A0A1S5WDD4_STRGY	II-A	UniProt	Bacillota	Streptococcus	1384
A0A1S7DRB5_RIEAN	II-C	UniProt	Bacteroidota	Riemerella	1405
A0A1S8GQ14_9PROT	II-C	UniProt	Pseudomonadota	Bombella	1055
A0A1S8KM94_9LACT	II-A	UniProt	Bacillota	Dolosigranulum	1332
A0A1S9CRA5_9FIRM	II-C	UniProt	Bacillota	Candidatus Epulonipiscium	1166
A0A1T0B6J6_9PAST	II-C	UniProt	Pseudomonadota	-	1058
A0A1T1BSP9_9FLAO	II-C	UniProt	Bacteroidota	Flavobacterium	1448
A0A1T1ZTV0_CAMCO	II-C	UniProt	Campylobacterota	Campylobacter	1000
A0A1T4J7C2_WEICO	II-A	UniProt	Bacillota	Weissella	1489
A0A1T4LEJ3_9ENTE	II-A	UniProt	Bacillota	Pilibacter	1589
A0A1T5FIY9_9SPHI	II-C	UniProt	Bacteroidota	Parapedobacter	1450
A0A1U7DVQ4_9FLAO	II-C	UniProt	Bacteroidota	Seonamhaeicola	1809
A0A1U7ED34_9LACT	II-A	UniProt	Bacillota	Jeotgalibaca	1079
A0A1U7LAN8_9BACT	II-C	UniProt	Bacillota	Butyricimonas	1392
A0A1U9JTZ3_9RHIZ	II-C	UniProt	Pseudomonadota	Tokpelaia	1091
A0A1U9NI86_9BACT	II-C	UniProt	Planctomycetota	Anaerohalosphaera	1046
A0A1V0JEA8_9LACO	II-A	UniProt	Bacillota	Lactobacillus	1387
A0A1V1REE0_9ACTN	II-C	UniProt	Actinomycetota	-	1098
A0A1V1ULK1_9RHOB	II-C	UniProt	Pseudomonadota	Roseovarius	1083
A0A1V2UL94_ENTMU	II-A	UniProt	Bacillota	Enterococcus	1330
A0A1V5HJ02_9BACT	II-C	UniProt	Bacteroidota	-	1474
A0A1V5NU01_9FIRM	II-A	UniProt	Bacillota	-	1107
A0A1V5RRJ8_9SPIR	II-C	UniProt	Spirochaetota	-	1175
A0A1V5TFK4_9BACT	II-C	UniProt	Ignavibacteriota	-	1466
A0A1V5VZV2_9BACT	II-C	UniProt	Bacteroidota	-	1262
A0A1V5YSA8_9BACT	II-C	UniProt	Bacteroidota	-	1482
A0A1V5ZX91_9BACT	II-C	UniProt	-	-	988
A0A1V6BC58_9BACT	II-C	UniProt	Bacteroidota	-	1620
A0A1V6BFP8_9BACT	II-A	UniProt	Mycoplasmatota	-	1108
A0A1V6BV74_9SPIR	II-C	UniProt	Spirochaetota	-	1258
A0A1V6DV06_9BACT	II-C	UniProt	Verrucomicrobiota	-	1076
A0A1V6HJK9_9BACT	II-C	UniProt	Acidobacteriota	-	1041
A0A1V6JGW0_9BACT	II-C	UniProt	Bacteroidota	-	1543
A0A1V6JHW2_9BACT	II-C	UniProt	Bacteroidota	-	1445
A0A1W5ZFX1_STRSL	II-A	UniProt	Bacillota	Streptococcus	1139
A0A1W6BMI2_9STAP	II-A	UniProt	Bacillota	Staphylococcus	1054
A0A1W6BVC1_9PROT	II-C	UniProt	Campylobacterota	Campylobacter	1032
A0A1W6LLZ3_9BACT	II-C	UniProt	Planctomycetota	Sedimentisphaera	995
A0A1W6MJF1_9FLAO	II-C	UniProt	Bacteroidota	Nonlabens	1537
A0A1W6VMQ3_GEOTD	II-C	UniProt	Bacillota	Geobacillus	1082
A0A1W7MBU9_9SPHN	II-C	UniProt	Pseudomonadota	Novosphingobium	1058
A0A1X1GD62_STROR	II-A	UniProt	Bacillota	Streptococcus	1373
A0A1X1IXG6_STROR	II-A	UniProt	Bacillota	Streptococcus	1372
A0A1X1Q811_9FIRM	II-A	UniProt	Bacillota	Anaerovibrio	1046
A0A1X3DFB7_9NEIS	II-C	UniProt	Pseudomonadota	Neisseria	1074
A0A1X6WKP1_9ENTE	II-A	UniProt	Bacillota	Vagococcus	1339
A0A1X7MXL1_9LACT	II-C	UniProt	Bacillota	Carnobacterium	1101
A0A1X7NTE6_9LACT	II-A	UniProt	Bacillota	Carnobacterium	1081
A0A1X7Q6G9_AZOLI	II-C	UniProt	Pseudomonadota	Azospirillum	1062
A0A1X9SVS1_9PROT	II-B	UniProt	Campylobacterota	Campylobacter	1273
A0A1X9T077_9PROT	II-C	UniProt	Campylobacterota	Campylobacter	1105
A0A1Y2L5Z1_9PROT	II-C	UniProt	Pseudomonadota	Thalassospira	1049
A0A1Y3A092_9GAMM	II-C	UniProt	Pseudomonadota	Crenothrix	1034
A0A1Y3S1F5_9LACO	II-A	UniProt	Bacillota	Ligilactobacillus	1339
A0A1Y3UDH7_9ACTN	II-A	UniProt	Actinomycetota	Enorma	1373
A0A1Y3X8W7_9FIRM	II-A	UniProt	Bacillota	Flavonifractor	1346
A0A1Y4G2J4_9ACTN	II-A	UniProt	Actinomycetota	Gordonibacter	1371
A0A1Y4M0G0_9FIRM	II-A	UniProt	Bacillota	Drancourtella	1352
A0A1Y4MDC8_9FIRM	II-A	UniProt	Bacillota	Pseudoflavonifractor	1346
A0A1Y4MYU4_9FIRM	II-A	UniProt	Bacillota	Anaeromassilibacillus	1368
A0A1Y6JTP1_9LACO	II-A	UniProt	Bacillota	Levilactobacillus	1350.5
A0A1Z5H3Q2_9LACO	II-A	UniProt	Bacillota	Secundilactobacillus	1365
A0A1Z5SJP7_9BACT	II-C	UniProt	Bacteroidota	-	1380
A0A202BVH2_9FLAO	II-C	UniProt	Bacteroidota	Chryseobacterium	1676
A0A212IVR1_9PROT	II-C	UniProt	Pseudomonadota	-	1033
A0A226HKT7_9FLAO	II-C	UniProt	Bacteroidota	Flavobacterium	1127
A0A231V279_9RHIZ	II-C	UniProt	Pseudomonadota	Notoacmeibacter	1107
A0A233VHR9_FINMA	II-A	UniProt	Bacillota	Finegoldia	1348
A0A238NLC4_FLAPS	II-C	UniProt	Bacteroidota	Flavobacterium	1548
A0A239C9W9_9BACT	II-C	UniProt	Bacteroidota	Belliella	1523
A0A239U749_9STAP	II-A	UniProt	Bacillota	Staphylococcus	1344
A0A242K0X1_9ENTE	II-A	UniProt	Bacillota	Enterococcus	1337
A0A246ACT4_9SPHI	II-C	UniProt	Bacteroidota	Pedobacter	1423.5
A0A246GCC9_9FLAO	II-C	UniProt	Bacteroidota	Flavobacterium	1450
A0A249N3Z0_LACRH	II-A	UniProt	Bacillota	Lacticaseibacillus	1361
A0A249SGB5_ENTTH	II-A	UniProt	Bacillota	Enterococcus	1327
A0A254RZ19_9BACT	II-C	UniProt	Fibrobacterota	Fibrobacter	1031
A0A255SLK8_PREBR	II-C	UniProt	Bacteroidota	Segatella	1198
A0A255U5Q6_9BACT	II-C	UniProt	Bacteroidota	Prevotella	1214
A0A257QRD9_9PROT	II-C	UniProt	Pseudomonadota	-	1012
A0A257S724_9PROT	II-C	UniProt	Pseudomonadota	Acidiphilium	1012
A0A259FFY7_9PROT	II-C	UniProt	Pseudomonadota	-	1080
A0A261F7M3_9BIFI	II-A	UniProt	Actinomycetota	Alloscardovia	1399
A0A261F7P4_9BIFI	II-A	UniProt	Actinomycetota	Aeriscardovia	1500
A0A267HTZ2_9ENTE	II-A	UniProt	Bacillota	Enterococcus	1121
A0A268TAS3_9HELI	II-C	UniProt	Campylobacterota	Helicobacter	1070
A0A268TC11_9HELI	II-C	UniProt	Campylobacterota	Helicobacter	1240
A0A268TCF7_9HELI	II-C	UniProt	Campylobacterota	Helicobacter	1048
A0A268U165_9HELI	II-C	UniProt	Campylobacterota	Helicobacter	1336
A0A268U7Q9_9HELI	II-C	UniProt	Campylobacterota	Helicobacter	1036
A0A269ZJ58_9LACO	II-A	UniProt	Bacillota	Lactobacillus	1393
A0A285TUA9_9PROT	II-C	UniProt	Pseudomonadota	Thalassospira	1075
A0A286RH95_9BACT	II-C	UniProt	Planctomycetota	Thermogutta	1062
A0A291QSP8_9BACT	II-C	UniProt	Bacteroidota	Chitinophaga	1410
A0A2A2AHF0_9BURK	II-C	UniProt	Pseudomonadota	Vandammella	1049
A0A2A2GRY8_9HELI	II-C	UniProt	Campylobacterota	Helicobacter	1029.5
A0A2A2I727_9ALTE	II-B	UniProt	Pseudomonadota	Tamilnaduibacter	1439
A0A2A4G547_9FLAO	II-C	UniProt	Bacteroidota	Sediminicola	1540
A0A2A4NX11_9FLAO	II-C	UniProt	Bacteroidota	-	1369
A0A2A4RKS7_9BACT	II-C	UniProt	-	-	1041
A0A2A4YP33_9PROT	II-C	UniProt	Pseudomonadota	-	1051
A0A2A5BAH3_9FLAO	II-C	UniProt	Bacteroidota	-	1428
A0A2A5DVK5_9PROT	II-C	UniProt	Pseudomonadota	-	1059
A0A2A5F0Q1_9RHOB	II-C	UniProt	Pseudomonadota	-	1050
A0A2A5FIE9_9BACT	II-C	UniProt	Bacteroidota	-	1155
A0A2C8EL22_9LACO	II-A	UniProt	Bacillota	Dellaglioa	1353.5
A0A2D1KK90_9LACO	II-C	UniProt	Bacillota	Loigolactobacillus	1120
A0A2D3W5Y9_9PROT	II-A	UniProt	Campylobacterota	Sulfurospirillum	1111
A0A2D5GZQ0_9PLAN	II-C	UniProt	Planctomycetota	Gimesia	1157
A0A2D5KBB5_9FLAO	II-C	UniProt	Bacteroidota	-	1393
A0A2D6B7J9_9RHOB	II-C	UniProt	Pseudomonadota	Pelagibaca	1067
A0A2D7KK62_9RHOB	II-C	UniProt	Pseudomonadota	Ponticaulis	1124
A0A2D8C6E0_9BACT	II-C	UniProt	Bacteroidota	Algoriphagus	1357
A0A2D8SRY3_9FLAO	II-C	UniProt	Bacteroidota	Owenweeksia	1214
A0A2D8XFB9_9RHIZ	II-C	UniProt	Pseudomonadota	Parvibaculum	1049
A0A2D9B4B1_ALTSX	II-C	UniProt	Pseudomonadota	Alteromonas	1393
A0A2D9Q7M6_9FLAO	II-C	UniProt	Bacteroidota	Aequorivita	1490
A0A2E1ARU6_9FLAO	II-C	UniProt	Bacteroidota	Allomuricauda	1512
A0A2E1CU09_9PROT	II-C	UniProt	Pseudomonadota	Kordiimonas	1052
A0A2E1ELS2_9RHIZ	II-C	UniProt	Pseudomonadota	Parvibaculum	1081
A0A2E1VQC6_9BACT	II-C	UniProt	Planctomycetota	-	1070
A0A2E2FG72_9FLAO	II-C	UniProt	Bacteroidota	-	1815
A0A2E2N9E0_9BACT	II-C	UniProt	Planctomycetota	-	1063
A0A2E2W9J5_9FLAO	II-C	UniProt	Bacteroidota	-	1368
A0A2E4PP62_FLASP	II-C	UniProt	Bacteroidota	Flavobacterium	1122
A0A2E5F9I7_9GAMM	II-C	UniProt	Pseudomonadota	Cycloclasticus	1034
A0A2E5UV52_9RHOB	II-C	UniProt	Pseudomonadota	Oceanicaulis	1058
A0A2G2B3A4_9RHOB	II-C	UniProt	Pseudomonadota	Marinosulfonomonas	1064
A0A2G2CGB4_9HELI	II-C	UniProt	Campylobacterota	Sulfurimonas	968
A0A2G2FGD1_9FLAO	II-C	UniProt	Bacteroidota	Fluviicola	1406
A0A2G2HAK5_9FLAO	II-C	UniProt	Bacteroidota	Lutibacter	1130
A0A2G2IMU6_9GAMM	II-B	UniProt	Pseudomonadota	Moritella	1407
A0A2G2MAV9_9PROT	II-C	UniProt	Campylobacterota	Sulfurovum	980
A0A2G2PGL0_9HELI	II-C	UniProt	Campylobacterota	Sulfurimonas	987
A0A2G2Q857_FLASP	II-C	UniProt	Bacteroidota	Flavobacterium	1561
A0A2G4YRY6_9PROT	II-C	UniProt	Pseudomonadota	Paremcibacter	1044
A0A2G5RNW2_9BACI	II-C	UniProt	Bacillota	Anoxybacillus	1087
A0A2G5WJG3_9BACL	II-A	UniProt	Bacillota	Sporosarcina	1072
A0A2G6C3Z5_9BACT	II-C	UniProt	Candidatus Saccharibacteria	-	1113
A0A2G6C7J1_9BACT	II-C	UniProt	Candidatus Saccharibacteria	-	1113
A0A2G6CFE9_9RHOB	II-C	UniProt	Pseudomonadota	-	1108
A0A2G6DCB0_9PROT	II-C	UniProt	Pseudomonadota	-	1068
A0A2G6F2I4_9BACT	II-C	UniProt	Bacteroidota	-	1531
A0A2G6I0S9_9SPIR	II-C	UniProt	Spirochaetota	-	1066
A0A2G6IJ90_9RHOB	II-C	UniProt	Pseudomonadota	-	1079
A0A2G6LSW7_9FLAO	II-C	UniProt	Bacteroidota	-	1417
A0A2G6M090_9BACT	II-C	UniProt	Candidatus Fermentibacteria	-	1066
A0A2G6PUR6_9BACT	II-C	UniProt	Bacteroidota	-	1421
A0A2G6UK04_9FLAO	II-C	UniProt	Bacteroidota	Chryseobacterium	1403
A0A2G7HDI4_FUSNV	II-A	UniProt	Fusobacteriota	Fusobacterium	1374
A0A2G9VFU1_9LACO	II-A	UniProt	Bacillota	Pediococcus	1378
A0A2H0FWM6_9BACT	II-C	UniProt	Ignavibacteriota	-	1485
A0A2H0IUF9_9BACT	II-C	UniProt	Bacteroidota	-	1369
A0A2H1EBI2_9FLAO	II-C	UniProt	Bacteroidota	Tenacibaculum	1135
A0A2H1YER4_9FLAO	II-C	UniProt	Bacteroidota	Tenacibaculum	1136
A0A2I0QC77_9BACT	II-C	UniProt	Bacteroidota	-	1126
A0A2I0R2N9_9FLAO	II-C	UniProt	Bacteroidota	Brumimicrobium	1477
A0A2I1PJP4_9LACT	II-A	UniProt	Bacillota	Globicatella	1139
A0A2I1TMU5_STRSL	II-A	UniProt	Pseudomonadota	Marinobacter	1121
A0A2I2AAW9_9LACO	II-A	UniProt	Bacillota	Ligilactobacillus	1354
A0A2J9QDJ7_STRMG	II-A	UniProt	Pseudomonadota	Marinobacter	1345
A0A2K2U6E7_9ACTN	II-A	UniProt	Actinomycetota	Rubneribacter	1372
A0A2K8XGY7_9FLAO	II-C	UniProt	Bacteroidota	Lacinutrix	1434
A0A2K8XN91_9FLAO	II-C	UniProt	Bacteroidota	Polaribacter	1385
A0A2L2WPM6_9BACT	II-C	UniProt	Bacteroidota	Prevotella	1390
A0A2M6XX49_9PROT	II-C	UniProt	Pseudomonadota	-	1083
A0A2M7CZF5_9HELI	II-C	UniProt	Campylobacterota	Sulfurimonas	978
A0A2M7NUH6_9FLAO	II-C	UniProt	Bacteroidota	-	1283
A0A2M7WKW3_9BACT	II-C	UniProt	candidate division Zixibacteria	-	1027
A0A2M8D0F6_9PROT	II-C	UniProt	Pseudomonadota	-	1206
A0A2M8HPX5_9LEPT	II-B	UniProt	Spirochaetota	Leptospira	1470
A0A2M8S290_9PAST	II-C	UniProt	Pseudomonadota	Conservatibacter	1063
A0A2M8XVD1_9FLAO	II-C	UniProt	Bacteroidota	Flavobacterium	1532
A0A2M9CY37_9BACT	II-C	UniProt	Bacteroidota	Thermoflavifilum	1252
A0A2M9EV28_9GAMM	II-C	UniProt	Pseudomonadota	-	1064
A0A2N0XIB1_9FLAO	II-C	UniProt	Bacteroidota	Chryseobacterium	1267
A0A2N1PNI8_9BACT	II-C	UniProt	Candidatus Wallbacteria	-	1063
A0A2N2ABP5_9FIRM	II-C	UniProt	Bacillota	-	1069
A0A2N2GRD6_9DELT	II-C	UniProt	-	-	1058
A0A2N2KNT8_9BACT	II-C	UniProt	Candidatus Cloacimonadota	-	1054
A0A2N2Q5C1_9PROT	II-C	UniProt	Pseudomonadota	-	1148
A0A2N2RZT5_9PROT	II-C	UniProt	Pseudomonadota	-	1138
A0A2N2TH94_9PROT	II-C	UniProt	Pseudomonadota	-	1107
A0A2N2UVB2_9PROT	II-C	UniProt	Pseudomonadota	-	1062
A0A2N2XXR3_9BACT	II-C	UniProt	Bacteroidota	-	1248
A0A2N2Y8X3_9BACT	II-C	UniProt	Bacteroidota	-	1449
A0A2N3AA44_9BACT	II-C	UniProt	Bacteroidota	-	1539
A0A2N3BYJ9_9PROT	II-C	UniProt	Pseudomonadota	-	1070
A0A2N3C5J6_9PROT	II-C	UniProt	Pseudomonadota	-	1037
A0A2N3CE23_9PROT	II-C	UniProt	Pseudomonadota	-	1076
A0A2N3DDI4_9PROT	II-C	UniProt	Pseudomonadota	Croceicoccus	1053
A0A2N3EQN8_9PROT	II-C	UniProt	Pseudomonadota	-	1078
A0A2N3HJD8_9FLAO	II-C	UniProt	Bacteroidota	Confluentibacter	1460
A0A2N4S8B5_9BACT	II-C	UniProt	Bacteroidota	-	1474
A0A2N5YX10_9BACT	II-C	UniProt	Bacteroidota	-	1517
A0A2N6B1L0_9RHIZ	II-C	UniProt	Pseudomonadota	-	1102
A0A2N6FVU8_9PROT	II-A	UniProt	Campylobacterota	Arcobacter	1170
A0A2N6PM21_9STRE	II-A	UniProt	Bacillota	Streptococcus	1392
A0A2N9DW18_9LACO	II-A	UniProt	Bacillota	Latilactobacillus	1364
A0A2P1RIE7_9FUSO	II-A	UniProt	Fusobacteriota	Fusobacterium	1337
A0A2P5PJY9_STAPS	II-A	UniProt	Bacillota	Staphylococcus	1334
A0A2P8R3D8_9PROT	II-A	UniProt	Campylobacterota	Campylobacter	1331
A0A2R3MXW7_9FIRM	II-A	UniProt	Bacillota	-	1364
A0A2R3Z1U6_9FLAO	II-C	UniProt	Bacteroidota	Christiangramia	1368
A0A2S1AAM2_9BACI	II-C	UniProt	Bacillota	Bacillus	1077
A0A2S1KS75_9LACT	II-A	UniProt	Bacillota	Weissella	1488
A0A2S1LHA6_9FLAO	II-C	UniProt	Bacteroidota	Flavobacterium	1353
A0A2S1QGM9_9FLAO	II-C	UniProt	Bacteroidota	Dokdonia	1503
A0A2S4N5E3_9FLAO	II-C	UniProt	Bacteroidota	Flavobacterium	1473
A0A2S5AEV3_9FLAO	II-C	UniProt	Bacteroidota	Flavobacterium	1558
A0A2S5REF1_9MOLU	II-A	UniProt	Mycoplasmatota	Mesoplasma	1072
A0A2S6NPG8_RHOGL	II-C	UniProt	Pseudomonadota	Rhodopila	1024
A0A2S7WMC0_9FLAO	II-C	UniProt	Bacteroidota	Polaribacter	1538
A0A2S8F092_9BACT	II-C	UniProt	Planctomycetota	Blastopirellula	1066
A0A2S9VU59_LACPE	II-A	UniProt	Bacillota	Lactiplantibacillus	1358
A0A2T0WC17_9LACT	II-A	UniProt	Bacillota	Alkalibacterium	1082
A0A2T0XFI4_9PROT	II-C	UniProt	Pseudomonadota	Jezberella	1013
A0A2T0XP68_9BACT	II-C	UniProt	Bacteroidota	Marinilabilia	1265
A0A2T3G373_9FIRM	II-A	UniProt	Pseudomonadota	Idiomarina	1338
A0A2T4D1J2_9GAMM	II-C	UniProt	Pseudomonadota	Pseudidiomarina	1049
A0A2T4HNG8_9SPHN	II-C	UniProt	Pseudomonadota	Sphingomonas	1094
A0A2T4M4R5_9STAP	II-A	UniProt	Bacillota	Staphylococcus	1061
A0A2T4MEE6_9STAP	II-A	UniProt	Bacillota	Staphylococcus	1055
A0A2T4TGJ0_9BACT	II-C	UniProt	Spirochaetota	Prevotella	1480
A0A2T4TQ74_9BACT	II-C	UniProt	Bacteroidota	Prevotella	1219
A0A2T5BWZ5_9RHOB	II-C	UniProt	Pseudomonadota	Rhodovulum	1075
A0A2T5DEK1_ENTMU	II-A	UniProt	Bacillota	Enterococcus	1330
A0A2T5HUD1_9RHOB	II-C	UniProt	Pseudomonadota	Celeribacter	1074
A0A2T6NMS0_9GAMM	II-C	UniProt	Pseudomonadota	-	1066
A0A2T7BNX5_9BACT	II-C	UniProt	Bacteroidota	Chitinophaga	1388
A0A2T7G291_9RHOB	II-C	UniProt	Pseudomonadota	Pelagivirga	1079
A0A2T7UE70_9BURK	II-C	UniProt	Pseudomonadota	Limnohabitans	1012
A0A2U0SK41_9PAST	II-C	UniProt	Pseudomonadota	Pasteurella	1056
A0A2U0UFR7_9BACT	II-C	UniProt	Bacteroidota	Hallella	1486.5
A0A2U1E6K4_9FIRM	II-A	UniProt	Bacillota	Ezakiella	1376
A0A2U1FHC2_9PORP	II-C	UniProt	Bacteroidota	Porphyromonas	1438
A0A2U1JLR3_9FLAO	II-C	UniProt	Bacteroidota	Flavobacterium	1554
A0A2U1JYI5_9BACI	II-C	UniProt	Bacillota	Pueribacillus	1078
A0A2U1K074_9FLAO	II-C	UniProt	Bacteroidota	Flavobacterium	1545
A0A2U2CS00_9RHOB	II-C	UniProt	Pseudomonadota	Shimia	1071
A0A2V2C9J1_9FIRM	II-A	UniProt	Bacillota	-	1325
A0A2V2DI57_9BACT	II-C	UniProt	Verrucomicrobiota	-	1064
A0A2V2GJU8_9FIRM	II-A	UniProt	Bacillota	-	1316
A0A2V3PME4_9BACT	II-C	UniProt	Bacteroidota	Dysgonomonas	1529
A0A2V3WF80_9BACI	II-A	UniProt	Bacillota	Streptohalobacillus	1341
A0A2V4A3Z1_9BACT	II-C	UniProt	Bacteroidota	Marinifilum	1388
A0A2V4NC63_9RHOB	II-C	UniProt	Pseudomonadota	Litorivita	1084
A0A2V4WWR3_9FLAO	II-C	UniProt	Bacteroidota	Winogradskyella	1535
A0A2W5CL48_STRPY	II-A	UniProt	Bacillota	Streptococcus	1381
A0A2W5KDQ7_STANO	II-C	UniProt	Pseudomonadota	Ancylobacter	1107
A0A2W5QMU2_9SPHN	II-C	UniProt	Pseudomonadota	Sphingomonas	1093
A0A2W6MWE0_9HELI	II-C	UniProt	Campylobacterota	Helicobacter	991
A0A2W6WC26_9SPHN	II-C	UniProt	Pseudomonadota	Sphingobium	1076
A0A2X0S0F2_BROTH	II-A	UniProt	Bacillota	Brochothrix	1339
A0A2X3GQU1_9LIST	II-A	UniProt	Bacillota	Listeria	1088
A0A2X3WAW0_9STRE	II-A	UniProt	Pseudomonadota	Alcanivorax	1373
A0A2X4HCX0_STRUB	II-A	UniProt	Bacillota	Streptococcus	1369
A0A2Z2P3S7_9SPHN	II-C	UniProt	Pseudomonadota	Porphyrobacter	1046
A0A2Z3HKG1_9LACO	II-A	UniProt	Bacillota	Lactobacillus	1397
A0A2Z4PMQ5_STRSU	II-A	UniProt	Bacillota	Streptococcus	1381
A0A2Z5IST0_9MOLU	II-A	UniProt	Mycoplasmatota	Metamycoplasma	1199
A0A2Z5TRR1_9STRE	II-A	UniProt	Bacillota	Streptococcus	1124
A0A2Z5V3Z3_9HELI	II-C	UniProt	Campylobacterota	Helicobacter	1023
A0A2Z6AJH9_9SPHN	II-C	UniProt	Pseudomonadota	Sphingobium	1099
A0A315CH93_9BURK	II-C	UniProt	Pseudomonadota	Limnohabitans	1014
A0A315E6J8_9BURK	II-C	UniProt	Pseudomonadota	Limnohabitans	1015
A0A316C6U3_PSESE	II-C	UniProt	Pseudomonadota	Pseudaminobacter	1086
A0A316Q9C7_9FIRM	II-A	UniProt	Pseudomonadota	-	1354
A0A316QMS6_9FIRM	II-A	UniProt	Bacillota	-	1355
A0A316R5C2_9FLAO	II-C	UniProt	Acidobacteriota	Odoribacter	1512
A0A316SFY0_CLOSP	II-A	UniProt	Bacillota	Clostridium	1316
A0A316WIJ9_9FLAO	II-C	UniProt	Bacteroidota	Chryseobacterium	1418
A0A317EBX5_9PROT	II-C	UniProt	Pseudomonadota	Zavarzinia	1043
A0A317EIU1_9PROT	II-C	UniProt	Pseudomonadota	Zavarzinia	1062
A0A318EL31_9GAMM	II-C	UniProt	Pseudomonadota	Sinimarinibacterium	1065
A0A318I5B5_9FLAO	II-C	UniProt	Bacteroidota	Arenibacter	1126
A0A318L3D1_9FIRM	II-C	UniProt	Pseudomonadota	Dielma	1196
A0A327J7E2_9BACT	II-C	UniProt	Pseudomonadota	Nitrosospira	1028
A0A327WFW3_9BACT	II-C	UniProt	Bacteroidota	Chitinophaga	1445
A0A328A2S9_9STAP	II-A	UniProt	Bacillota	Macrococcus	1341
A0A328KBZ2_9LACT	II-A	UniProt	Bacillota	Dolosigranulum	1332
A0A328KGU6_9LACT	II-A	UniProt	Bacillota	Dolosigranulum	1331
A0A328YVK5_9FLAO	II-C	UniProt	Bacteroidota	Flavobacterium	1130
A0A329ZE28_9HELI	II-C	UniProt	Campylobacterota	Helicobacter	1024
A0A329ZG42_9HELI	II-C	UniProt	Campylobacterota	Helicobacter	1263
A0A330LHI1_LACSK	II-C	UniProt	Bacillota	Latilactobacillus	1105
A0A336JW10_9BRAD	II-C	UniProt	Pseudomonadota	Rhodopseudomonas	1147
A0A345DAX4_9BURK	II-C	UniProt	Pseudomonadota	Ephemeroptericola	1033
A0A345H0D4_9FLAO	II-C	UniProt	Bacteroidota	Kordia	1405
A0A345UJW5_9BACT	II-C	UniProt	Balneolota	Cyclonatronum	1472
A0A345WMB5_9SPHN	II-C	UniProt	Pseudomonadota	Sphingomonas	1106
A0A345Z4S8_9MOLU	II-A	UniProt	Mycoplasmatota	Spiroplasma	1076
A0A346B2C8_9FIRM	II-C	UniProt	Bacillota	Megasphaera	1089
A0A346MQP0_LACJH	II-A	UniProt	Bacillota	Lactobacillus	1375
A0A347SSI1_9LACO	II-A	UniProt	Bacillota	Bombilactobacillus	1325
A0A348MLF7_9BACT	II-C	UniProt	candidate division WOR-3	-	1044
A0A348VXZ5_9FIRM	II-A	UniProt	Bacillota	-	1378
A0A349W710_9BURK	II-C	UniProt	Pseudomonadota	-	1122
A0A350S4T2_9FIRM	II-A	UniProt	Bacillota	Roseburia	1352
A0A350W0D2_9FIRM	II-C	UniProt	Bacillota	Eubacterium	1176
A0A353KUW9_9BACT	II-C	UniProt	Bacteroidota	-	1302
A0A353P2F4_9BACT	II-C	UniProt	Planctomycetota	-	1181
A0A353ZCA1_9PLAN	II-C	UniProt	Planctomycetota	-	1028
A0A354D3T4_9FIRM	II-C	UniProt	Bacillota	-	1161
A0A354V0X2_9PROT	II-C	UniProt	Pseudomonadota	-	1040
A0A355IRV5_9BACT	II-C	UniProt	Bacteroidota	-	1704
A0A355NK75_9FIRM	II-A	UniProt	Bacillota	-	1359
A0A356H3T4_9BACT	II-C	UniProt	Bacteroidota	-	1421
A0A358DDA1_9PORP	II-C	UniProt	Bacteroidota	-	1524
A0A359CVV1_9BACT	II-C	UniProt	Bacteroidota	-	1455
A0A364K8W4_9BACL	II-C	UniProt	Bacillota	Thermoflavimicrobium	1075
A0A365P3T4_9FLAO	II-C	UniProt	Bacteroidota	Flavobacterium	1293
A0A366DZ60_9BACI	II-A	UniProt	Bacillota	Paraliobacillus	1053
A0A366KG04_LACGS	II-A	UniProt	Pseudomonadota	Pectobacterium	1386
A0A366SND0_9ENTE	II-A	UniProt	Bacillota	Enterococcus	1348
A0A367C9N0_9ENTE	II-A	UniProt	Bacillota	Enterococcus	1334
A0A367XLJ4_9PROT	II-C	UniProt	Pseudomonadota	Thalassospira	1179
A0A368L4L2_9BURK	II-C	UniProt	Pseudomonadota	Parvibium	1045
A0A368UD41_9STRE	II-A	UniProt	Pseudomonadota	Alcanivorax	1373
A0A369KNP0_9PROT	II-C	UniProt	Bdellovibrionota	Spirobacillus	1121
A0A369PYC8_9SPHI	II-C	UniProt	Bacteroidota	Pedobacter	1306
A0A369TE57_9PROT	II-C	UniProt	Pseudomonadota	Ferruginivarius	1167
A0A369TWD8_PARVE	II-C	UniProt	Pseudomonadota	Paracoccus	1075
A0A371ARY2_9FIRM	II-A	UniProt	Bacillota	Anaerosacchariphilus	1358
A0A372MI00_9SPIO	II-A	UniProt	Spirochaetota	Sphaerochaeta	1402
A0A373Y943_9FIRM	II-A	UniProt	Cyanobacteriota	Ruminococcus	1095
A0A374A7L7_9FIRM	II-A	UniProt	Bacillota	Ruminococcus	1343
A0A374AGG3_9FIRM	II-A	UniProt	Bacillota	Anaerostipes	1397
A0A374UM25_9FIRM	II-A	UniProt	Bacillota	Megasphaera	1321
A0A374X455_9FIRM	II-A	UniProt	Bacillota	Dorea	1343
A0A377PUI4_9HELI	II-C	UniProt	Campylobacterota	Helicobacter	1038
A0A377PZ75_9HELI	II-C	UniProt	Campylobacterota	Helicobacter	1034
A0A378HIZ8_LACBR	II-A	UniProt	Bacillota	Levilactobacillus	1360.5
A0A378UFN0_BERDE	II-C	UniProt	Pseudomonadota	Bergeriella	1069
A0A378XLB9_9BURK	II-C	UniProt	Pseudomonadota	Oligella	1088
A0A378ZXP0_9RHOB	II-C	UniProt	Pseudomonadota	Pannonibacter	1039
A0A379BQM7_PEDPE	II-A	UniProt	Bacillota	Pediococcus	1359
A0A379CB86_9PAST	II-C	UniProt	Pseudomonadota	Phocoenobacter	1059
A0A379E0L9_9BACT	II-C	UniProt	Pseudomonadota	Prevotella	1380
A0A379EFL8_9BACT	II-C	UniProt	Bacteroidota	Prevotella	1217
A0A379MP40_9BACT	II-C	UniProt	Bacteroidota	Rikenella	1232
A0A380G4J1_STAIN	II-A	UniProt	Bacillota	Staphylococcus	1343
A0A380JR19_9STRE	II-A	UniProt	Bacillota	Streptococcus	1348
A0A380JUQ3_STRDY	II-A	UniProt	Bacillota	Streptococcus	1368
A0A380K756_9STRE	II-A	UniProt	Bacillota	Streptococcus	1385
A0A380KY08_9STRE	II-A	UniProt	Bacillota	Streptococcus	1353
A0A380KY87_9STRE	II-A	UniProt	Bacillota	Streptococcus	1126
A0A380MJC3_STRUB	II-A	UniProt	Bacillota	Streptococcus	1126
A0A380MYP0_9GAMM	II-C	UniProt	Pseudomonadota	Suttonella	1071
A0A380U1Z1_9PAST	II-C	UniProt	Pseudomonadota	-	1089
A0A380VI05_9PAST	II-C	UniProt	Pseudomonadota	Actinobacillus	1058
A0A381E4S9_9FLAO	II-C	UniProt	Bacteroidota	Capnocytophaga	1437
A0A381FDW0_9FLAO	II-C	UniProt	Bacteroidota	Chryseobacterium	1429
A0A383TH20_9LACT	II-C	UniProt	Bacillota	Trichococcus	1106.5
A0A386PPP6_9LACO	II-A	UniProt	Bacillota	Companilactobacillus	1131
A0A387B1Q8_9LACO	II-C	UniProt	Bacillota	Apilactobacillus	1087
A0A388T8G1_9BACT	II-C	UniProt	Candidatus Margulisiibacteriota	Termititenax	1020
A0A389M5Z5_9FIRM	II-C	UniProt	Bacillota	-	1279
A0A395UZ50_9FIRM	II-A	UniProt	Bacillota	Agathobacter	1361
A0A395V876_9FIRM	II-A	UniProt	Bacillota	Roseburia	1340
A0A396FJM8_9FIRM	II-A	UniProt	Bacillota	Agathobacter	1108
A0A396KW11_9FIRM	II-A	UniProt	Chloroflexota	Eubacterium	1112
A0A396RQ93_9SPHN	II-C	UniProt	Pseudomonadota	Sphingomonas	1055
A0A397PA02_9SPHN	II-C	UniProt	Pseudomonadota	Hephaestia	1087
A0A399XZP1_9BACT	II-C	UniProt	Acidobacteriota	-	972
A0A3A0CTT4_9BACT	II-C	UniProt	Planctomycetota	-	1063
A0A3A0EWB1_9PROT	II-C	UniProt	Pseudomonadota	-	1020
A0A3A1YHV5_9FLAO	II-C	UniProt	Bacteroidota	Capnocytophaga	1549
A0A3A4NNC9_9BACT	II-C	UniProt	Candidatus Omnitrophota	-	992
A0A3A6V1K6_LEGPN	II-B	UniProt	Pseudomonadota	Legionella	1372
A0A3A8YXT3_9BACT	II-A	UniProt	-	-	1363
A0A3A9B0K7_9BACT	II-A	UniProt	-	-	1392
A0A3A9HW26_9FIRM	II-A	UniProt	Bacillota	Anaerotruncus	1102
A0A3B8ESB9_LACBR	II-A	UniProt	Bacillota	Levilactobacillus	1370
A0A3B8QYJ9_9PORP	II-C	UniProt	Bacteroidota	-	1250
A0A3B8WRM0_9SPIO	II-C	UniProt	Spirochaetota	Treponema	1102
A0A3B9MZP8_9BACT	II-C	UniProt	Bacteroidota	-	1314
A0A3D1GWF8_9BACT	II-C	UniProt	Chlamydiota	Prevotella	1212
A0A3D1RSF8_9FIRM	II-C	UniProt	Bacillota	Syntrophomonas	966
A0A3D1V000_9BACT	II-A	UniProt	Lentisphaerota	-	1357
A0A3D2ELM2_9FIRM	II-A	UniProt	Bacillota	-	1353
A0A3D2FYM1_9FIRM	II-A	UniProt	Bacillota	-	1324
A0A3D2H565_9PROT	II-C	UniProt	Pseudomonadota	Gallionella	1035
A0A3D3MRH1_9BACT	II-C	UniProt	Bacteroidota	Prevotella	1508
A0A3D4BEH9_FLASP	II-C	UniProt	Bacteroidota	Flavobacterium	1449
A0A3D4J989_9FIRM	II-A	UniProt	Pseudomonadota	Gilliamella	1408
A0A3D4LNI1_9FIRM	II-A	UniProt	Bacillota	-	1352
A0A3D4UT43_9BACT	II-C	UniProt	Balneolota	Balneola	1021.5
A0A3D5Z5I7_9FIRM	II-A	UniProt	Actinomycetota	-	1365
A0A3D6EBI4_9PORP	II-C	UniProt	Bacillota	-	1141
A0A3D8IHI0_9HELI	II-C	UniProt	Campylobacterota	Helicobacter	1030
A0A3D8IZX1_9HELI	II-C	UniProt	Campylobacterota	Helicobacter	1033
A0A3D8PPB6_9BACI	II-C	UniProt	Bacillota	Oceanobacillus	1077
A0A3D8TPZ6_9LIST	II-A	UniProt	Bacillota	Listeria	1332
A0A3D8ZUL8_9ENTE	II-A	UniProt	Bacillota	Enterococcus	1131
A0A3D9B4V7_9FLAO	II-C	UniProt	Bacteroidota	Chryseobacterium	1428.5
A0A3D9C7Y1_9FLAO	II-C	UniProt	Bacteroidota	Chryseobacterium	1477
A0A3D9DPI1_9FLAO	II-C	UniProt	Bacteroidota	Chryseobacterium	1403
A0A3D9KXW7_9BACT	II-C	UniProt	Bacteroidota	Marinoscillum	1547
A0A3D9NC18_9FLAO	II-C	UniProt	Bacteroidota	Winogradskyella	1472
A0A3E0E3V8_9BACT	II-C	UniProt	Bacteroidota	Algoriphagus	1429
A0A3E0H8H1_9GAMM	II-C	UniProt	Pseudomonadota	Paraperlucidibaca	1083
A0A3E0HVT2_9FLAO	II-C	UniProt	Bacteroidota	Tenacibaculum	1560
A0A3E0IMR1_9STAP	II-A	UniProt	Bacillota	Staphylococcus	1336
A0A3E0PYR0_9BACT	II-C	UniProt	Planctomycetota	-	1060
A0A3E1NGQ7_9BACT	II-C	UniProt	Bacteroidota	Deminuibacter	1223
A0A3E2XUE7_9FIRM	II-A	UniProt	Bacillota	Agathobaculum	1351
A0A3E4N2Y2_9BACE	II-C	UniProt	Bacillota	Phocaeicola	1498
A0A3E4YGD0_9STRE	II-A	UniProt	Bacillota	Streptococcus	1121
A0A3E4ZHH0_9BACT	II-C	UniProt	Bacillota	Parabacteroides	1432
A0A3E5B730_9BACE	II-C	UniProt	Bacteroidota	Bacteroides	1432
A0A3F3I445_9LACT	II-A	UniProt	Bacillota	Fructobacillus	1333
A0A3G2G080_9BURK	II-C	UniProt	Pseudomonadota	Acidovorax	1044.5
A0A3G2GHU3_9FLAO	II-C	UniProt	Bacteroidota	Flavobacterium	1348
A0A3G3GVJ0_9BACT	II-C	UniProt	Bacteroidota	Runella	1202
A0A3G6MD91_9FLAO	II-C	UniProt	Bacteroidota	Chryseobacterium	1402
A0A3G6P9N5_9FLAO	II-C	UniProt	Bacteroidota	Chryseobacterium	1675
A0A3G8Y985_9FLAO	II-C	UniProt	Bacteroidota	Epilithonimonas	1268
A0A3G9H0R1_9FIRM	II-A	UniProt	Bacillota	Desulfosporosinus	1062
A0A3G9HDX7_9PROT	II-A	UniProt	Campylobacterota	Hydrogenimonas	1129
A0A3G9JYZ0_9FIRM	II-A	UniProt	Bacillota	Intestinibaculum	1331
A0A3H2W0U2_LISMN	II-A	UniProt	Bacillota	Listeria	1334
A0A3L7N554_9BACT	II-C	UniProt	Planctomycetota	-	1011
A0A3L8A3S7_9BACT	II-C	UniProt	-	-	1248
A0A3L8GKB1_STRIN	II-A	UniProt	Bacillota	Streptococcus	1368
A0A3L9M1P0_9FLAO	II-C	UniProt	Bacteroidota	-	1453
A0A3M0CDW8_9PROT	II-C	UniProt	Pseudomonadota	Eilatimonas	1109
A0A3M0CFZ2_9PROT	II-C	UniProt	Pseudomonadota	Eilatimonas	1063
A0A3M0MYC4_9LACO	II-A	UniProt	Bacillota	Lactobacillus	1396
A0A3M0NP90_9LACO	II-A	UniProt	Bacillota	Lactobacillus	1394
A0A3M0P1I8_9LACO	II-A	UniProt	Bacillota	Lactobacillus	1400
A0A3M0PDZ7_9LACO	II-A	UniProt	Bacillota	Lactobacillus	1396
A0A3M6QH12_9BURK	II-C	UniProt	Pseudomonadota	Allofranklinella	1065
A0A3M7L882_9FLAO	II-C	UniProt	Bacteroidota	Chryseobacterium	1451
A0A3M7TKB9_9FLAO	II-C	UniProt	Bacteroidota	Chryseobacterium	1194
A0A3N0AES6_9ACTN	II-C	UniProt	Actinomycetota	Slackia	1006
A0A3N0AFK0_9ACTN	II-A	UniProt	Actinomycetota	Slackia	1397
A0A3N0EFP5_9FLAO	II-C	UniProt	Bacteroidota	Sinomicrobium	1503
A0A3N0WP79_9FLAO	II-C	UniProt	Bacteroidota	Chryseobacterium	1203
A0A3N0ZKL5_9BACT	II-C	UniProt	-	-	1036
A0A3N3EE71_NEIAN	II-C	UniProt	Pseudomonadota	Neisseria	1074
A0A3N3HFT9_ENTFL	II-A	UniProt	Pseudomonadota	Halomonas	1337
A0A3N4P0M1_9FLAO	II-C	UniProt	Bacteroidota	Aureibaculum	1518
A0A3N5C319_9STAP	II-A	UniProt	Bacillota	Abyssicoccus	1059
A0A3N7AG78_9FLAO	II-C	UniProt	Bacteroidota	Chryseobacterium	1269
A0A3N7EEL2_9BURK	II-C	UniProt	Pseudomonadota	Acidovorax	1052
A0A3P0Y011_STRAG	II-A	UniProt	Bacillota	Streptococcus	1370
A0A3P1S3Q3_9FIRM	II-A	UniProt	Bacillota	-	1317
A0A3P1VI90_9STRE	II-A	UniProt	Bacillota	Streptococcus	1121
A0A3P1XJS0_9BURK	II-C	UniProt	Pseudomonadota	-	1037
A0A3P1Y9S1_9BURK	II-C	UniProt	Pseudomonadota	Vandammella	1049.5
A0A3P1Z8E7_TANFO	II-C	UniProt	Mycoplasmatota	Bacteroides	1436
A0A3P3WBG0_9FLAO	II-C	UniProt	Bacteroidota	Paenimyroides	1444
A0A3P5X5V1_9BACL	II-C	UniProt	Bacillota	Filibacter	1078
A0A3R6JZF6_9CLOT	II-A	UniProt	Bacillota	Clostridium	1100
A0A3R6MFJ1_9CLOT	II-A	UniProt	Bacillota	Clostridium	1336
A0A3R6PLL1_9CLOT	II-A	UniProt	Bacillota	Lactobacillus	1342
A0A3R6WLA1_9FIRM	II-C	UniProt	Bacillota	Coprococcus	1098
A0A3R7W0W7_PREIN	II-C	UniProt	Pseudomonadota	Prevotella	1380
A0A3R9LSK4_STRCR	II-A	UniProt	Bacillota	Streptococcus	1130
A0A3S0BQQ8_9FLAO	II-C	UniProt	Bacteroidota	-	1475
A0A3S0DJZ4_9NEIS	II-C	UniProt	Pseudomonadota	-	1087
A0A3S0PVS3_9FLAO	II-C	UniProt	Bacteroidota	Flavobacterium	1455
A0A3S4N930_9STAP	II-A	UniProt	Bacillota	Staphylococcus	1334
A0A3S4P0B3_9STRE	II-A	UniProt	Bacillota	Streptococcus	1125
A0A3S4XT82_9NEIS	II-C	UniProt	Pseudomonadota	Neisseria	1078
A0A3S5A9U9_CAPSP	II-C	UniProt	Bacteroidota	Capnocytophaga	1453
A0A3T2CPT3_LISMN	II-A	UniProt	Bacillota	Listeria	1334
A0A401LZM9_9BACE	II-C	UniProt	Bacteroidota	Bacteroides	1420
A0A401UFK2_9BACT	II-C	UniProt	Bacteroidota	Chryseotalea	1437
A0A401XME6_9FLAO	II-C	UniProt	Bacteroidota	Thermaurantimonas	1260
A0A410N7A6_9LACT	II-A	UniProt	Bacillota	Oenococcus	1046
A0A410XVV7_9RHOB	II-A	UniProt	Bacillota	Staphylococcus	1054
A0A412LHP4_9ACTN	II-C	UniProt	Actinomycetota	Collinsella	1027
A0A412MYU2_9ACTN	II-C	UniProt	Actinomycetota	Collinsella	1027
A0A413AJC9_9ENTE	II-A	UniProt	Bacillota	Enterococcus	1123
A0A413QSG9_9FIRM	II-C	UniProt	Chlorobiota	Chlorobium	1089
A0A414FZ50_9ACTN	II-A	UniProt	Actinomycetota	Collinsella	1396
A0A414U9I9_9FIRM	II-A	UniProt	Bacillota	Coprococcus	1404
A0A415BK77_9ACTN	II-A	UniProt	Actinomycetota	Collinsella	1397
A0A415RNT2_9FIRM	II-A	UniProt	Bacillota	Coprobacillus	1105
A0A415S2Y7_9BACE	II-C	UniProt	Bacteroidota	Bacteroides	1509
A0A415X1H7_9FIRM	II-A	UniProt	Bacillota	Roseburia	1358
A0A415XGP2_9ACTN	II-C	UniProt	Actinomycetota	Eggerthella	1048
A0A415XY12_9FIRM	II-A	UniProt	Bacillota	Finegoldia	1372
A0A416FUL5_9FIRM	II-A	UniProt	Pseudomonadota	Idiomarina	1104
A0A416UYK7_9BACT	II-C	UniProt	Bacteroidota	Parabacteroides	1517
A0A416V671_9FIRM	II-A	UniProt	Bacillota	Finegoldia	1341
A0A416WGF9_9BACE	II-C	UniProt	Bacteroidota	Bacteroides	1373
A0A417CXY5_9FIRM	II-A	UniProt	Bacillota	Ruminococcus	1362
A0A417DBS0_9FIRM	II-A	UniProt	Bacillota	Ruminococcus	1358
A0A417QK45_9FIRM	II-A	UniProt	Bacillota	Dorea	1341
A0A417YZZ8_9BACI	II-C	UniProt	Bacillota	Neobacillus	1083
A0A418J1M8_STASI	II-A	UniProt	Bacillota	Staphylococcus	1053
A0A418W0A6_9PROT	II-C	UniProt	Pseudomonadota	Azospirillum	1066.5
A0A420BKQ0_9SPHI	II-C	UniProt	Bacteroidota	Sphingobacterium	1464
A0A420XER8_9PAST	II-C	UniProt	Pseudomonadota	Otariodibacter	1058
A0A424HNS1_9SYNE	II-C	UniProt	Cyanobacteriota	Synechococcus	1001
A0A425VYB9_9ACTN	II-C	UniProt	Actinomycetota	-	1001
A0A425Y3J4_9BACT	II-C	UniProt	Bacteroidota	Ancylomarina	1554
A0A427BJC2_9FLAO	II-C	UniProt	Bacteroidota	Empedobacter	1439
A0A428G1J3_STROR	II-A	UniProt	Bacillota	Streptococcus	1393
A0A429Z5T3_9ENTE	II-A	UniProt	Bacillota	Vagococcus	1335
A0A430A0E2_9ENTE	II-A	UniProt	Bacillota	Vagococcus	1337
A0A430B1W0_9ENTE	II-A	UniProt	Bacillota	Vagococcus	1136
A0A430CQT5_9SPHN	II-C	UniProt	Pseudomonadota	Sphingomonas	1095
A0A431CQX0_CAMJU	II-C	UniProt	Campylobacterota	Campylobacter	965
A0A432V8F0_9RHIZ	II-C	UniProt	Pseudomonadota	Pseudaminobacter	1097
A0A433RUZ4_9BACL	II-A	UniProt	Bacillota	Kurthia	1309
A0A434A4Z3_9FLAO	II-C	UniProt	Bacteroidota	Flavobacterium	1548
A0A443IJG6_9BACI	II-C	UniProt	Bacillota	Siminovitchia	1076
A0A447I9V2_9RHIZ	II-C	UniProt	Pseudomonadota	Devosia	1080
A0A448LIU0_9FLAO	II-C	UniProt	Bacteroidota	Chryseobacterium	1203
A0A448TRY8_9PAST	II-C	UniProt	Pseudomonadota	Actinobacillus	1073
A0A448U436_9FLAO	II-C	UniProt	Bacteroidota	Capnocytophaga	1430
A0A449HZX7_9BACE	II-C	UniProt	Bacteroidota	Bacteroides	1509
A0A482ZRU2_9GAMM	II-C	UniProt	Pseudomonadota	Candidatus Thioglobus	1028
A0A483AB74_9GAMM	II-C	UniProt	Pseudomonadota	Candidatus Thioglobus	1016
A0A483AHV7_9BACT	II-C	UniProt	-	-	1025
A0A483APP8_9BACT	II-C	UniProt	Pseudomonadota	-	1021
A0A494YSV9_9BACI	II-C	UniProt	Bacillota	Oceanobacillus	1076
A0A495KP51_9FLAO	II-C	UniProt	Bacteroidota	Flavobacterium	1438
A0A495SL95_9FLAO	II-C	UniProt	Bacteroidota	Chryseobacterium	1429
A0A497UWZ2_9FLAO	II-C	UniProt	Bacteroidota	Chryseobacterium	1428
A0A497Z589_9FLAO	II-C	UniProt	Bacteroidota	Tenacibaculum	1393
A0A4D7CVF6_9ENTE	II-A	UniProt	Bacillota	Vagococcus	1333
A0A4P5PAG8_9ENTE	II-A	UniProt	Bacillota	Enterococcus	1136
A0A4P6RDP4_9BACE	II-C	UniProt	Bacteroidota	Capnocytophaga	1508
A0A4P6YVW5_9LACT	II-A	UniProt	Bacillota	Periweissella	1353
A0A4P6ZFT3_9FLAO	II-C	UniProt	Bacteroidota	Chryseobacterium	1380
A0A4P7AHT3_9MOLU	II-A	UniProt	Mycoplasmatota	Spiroplasma	1069
A0A4P7CHQ1_9PAST	II-C	UniProt	Pseudomonadota	Actinobacillus	1056
A0A4P7NXB2_9GAMM	II-C	UniProt	Pseudomonadota	Hydrogenovibrio	1035
A0A4P8K871_9LACO	II-A	UniProt	Bacillota	Ligilactobacillus	1310
A0A4P8XVS3_9FIRM	II-C	UniProt	Spirochaetota	Ruminococcus	1086
A0A4P8ZV16_9BACT	II-C	UniProt	Candidatus Saccharibacteria	-	1119
A0A4Q0ITP6_9BACT	II-C	UniProt	Bacteroidota	-	1233
A0A4Q0UHA4_9PROT	II-A	UniProt	Campylobacterota	Arcobacter	1111
A0A4Q0XZX1_9PROT	II-C	UniProt	Campylobacterota	Halarcobacter	1072
A0A4Q0ZBN4_9PROT	II-A	UniProt	Campylobacterota	Arcobacter	1176
A0A4Q1A910_9PROT	II-B	UniProt	Campylobacterota	Arcobacter	1364
A0A4Q1AHA1_9PROT	II-A	UniProt	Campylobacterota	Halarcobacter	1166
A0A4Q1D7M9_9BACT	II-C	UniProt	Bacteroidota	Filimonas	1525
A0A4Q1ID13_9FLAO	II-C	UniProt	Bacteroidota	Lutibacter	1459
A0A4Q3Y4G2_9RHOB	II-C	UniProt	Pseudomonadota	Loktanella	1071
A0A4Q5CU67_EUBRA	II-A	UniProt	Bacillota	Eubacterium	1375.5
A0A4Q5HAA5_9BACE	II-C	UniProt	Bacteroidota	Bacteroides	1433
A0A4Q7P7L1_9BACT	II-C	UniProt	Bacteroidota	Cecembia	1522
A0A4R0XW48_PASMD	II-C	UniProt	Pseudomonadota	Pasteurella	1057
A0A4R1AJJ2_9FLAO	II-C	UniProt	Bacteroidota	Tenacibaculum	1375
A0A4R1JNP8_9FLAO	II-C	UniProt	Bacteroidota	Flavobacterium	1125.5
A0A4R1QIZ8_9BACI	II-C	UniProt	Bacillota	Thermolongibacillus	1088
A0A4R2GQL6_9BACT	II-C	UniProt	Bacteroidota	Natronoflexus	1468
A0A4R2N2A8_9PAST	II-C	UniProt	Pseudomonadota	Bisgaardia	1053
A0A4R2P5Y2_RHOSA	II-C	UniProt	Pseudomonadota	Rhodothalassium	1002
A0A4R3JZ21_9PROT	II-C	UniProt	Pseudomonadota	Sulfuritortus	1017
A0A4R3KMK5_9SPHI	II-C	UniProt	Bacteroidota	Anseongella	1517
A0A4R3KXU7_9FIRM	II-A	UniProt	Bacillota	Keratinibaculum	1091
A0A4R3MK21_9FIRM	II-A	UniProt	Bacillota	Natranaerovirga	1352
A0A4R4DK86_9PROT	II-C	UniProt	Pseudomonadota	Roseicella	1018
A0A4R4G451_9HELI	II-C	UniProt	Campylobacterota	Sulfuricurvum	994
A0A4R5C604_9FLAO	II-C	UniProt	Bacteroidota	Flavobacterium	1353
A0A4R5D1Y9_9FLAO	II-C	UniProt	Bacteroidota	Flavobacterium	1346
A0A4R5F7V0_9FLAO	II-C	UniProt	Bacteroidota	Flavobacterium	1533
A0A4R5NB24_9LACO	II-A	UniProt	Bacillota	Companilactobacillus	1356
A0A4R6BEK3_9STAP	II-A	UniProt	Bacillota	Macrococcus	1341
A0A4R6BVU7_9STAP	II-A	UniProt	Bacillota	Macrococcus	1341
A0A4R6Q0N8_9FIRM	II-A	UniProt	Bacillota	Aminicella	1379
A0A4R6UK41_9GAMM	II-C	UniProt	Pseudomonadota	Permianibacter	1024
A0A4R8II03_9FLAO	II-C	UniProt	Bacteroidota	Epilithonimonas	1280
A0A4R8LM08_9BACL	II-C	UniProt	Bacillota	Alicyclobacillus	1148
A0A4R8MGP6_9BACT	II-C	UniProt	Synergistota	Aminivibrio	1067
A0A4S1DVC8_9FLAO	II-C	UniProt	Bacteroidota	Flavivirga	1130
A0A4S1ZDI2_9BACT	II-C	UniProt	Bacteroidota	-	1226
A0A4S2API0_9BACT	II-C	UniProt	Bacillota	Muribaculum	1390
A0A4S2FWC1_9ACTN	II-A	UniProt	Actinomycetota	Enterorhabdus	1390
A0A4S2QB06_9PAST	II-C	UniProt	Pseudomonadota	Rodentibacter	1055
A0A4S3B6J9_9ENTE	II-A	UniProt	Bacillota	Vagococcus	1342
A0A4T2GRI1_STRSU	II-A	UniProt	Bacillota	Streptococcus	1380
A0A4T9TI35_9ACTN	II-C	UniProt	Actinomycetota	Parvibacter	1093
A0A4U0P6C1_9SPHI	II-C	UniProt	Bacteroidota	Sphingobacterium	1522
A0A4U1C676_9SPHI	II-C	UniProt	Bacteroidota	Pedobacter	1428
A0A4U1C6N6_9SPHI	II-C	UniProt	Bacteroidota	Pedobacter	1453
A0A4U2LEI7_9BACT	II-C	UniProt	Bacteroidota	Puteibacter	1556
A0A4U2ZCB7_9HELI	II-A	UniProt	Campylobacterota	Sulfurimonas	1115
A0A4U3L8Q0_9BACT	II-C	UniProt	Bacteroidota	Ilyomonas	1520
A0A4U6D453_9BACT	II-C	UniProt	Bacteroidota	Dyadobacter	1396
A0A4U8SI34_9HELI	II-C	UniProt	Campylobacterota	Helicobacter	1024
A0A4U8SLE2_9HELI	II-C	UniProt	Campylobacterota	Helicobacter	1039
A0A4U8UHM3_9HELI	II-C	UniProt	Campylobacterota	Helicobacter	1110
A0A4V1VDP0_9FLAO	II-C	UniProt	Bacteroidota	-	1457
A0A4V2UNL7_9PROT	II-C	UniProt	Pseudomonadota	Varunaivibrio	1086
A0A4V3B847_9RHOB	II-C	UniProt	Pseudomonadota	Palleronia	1098
A0A4V3JDX2_9LEPT	II-B	UniProt	Spirochaetota	Leptospira	1469
A0A4V4U8M3_9SPHN	II-C	UniProt	Pseudomonadota	Alteraurantiacibacter	1066
A0A4V6BHW3_9RHIZ	II-C	UniProt	Pseudomonadota	Aquamicrobium	1097
A0A4V6I4B4_9HELI	II-C	UniProt	Campylobacterota	Helicobacter	1025
A0A4V6LN43_STRDY	II-A	UniProt	Bacillota	Streptococcus	1371
A0A4Y3WHQ0_NITWI	II-C	UniProt	Pseudomonadota	Nitrobacter	1138
A0A4Y7UDP1_9FLAO	II-C	UniProt	Bacteroidota	Flavobacterium	1436
A0A4Y8S9S9_9SPHI	II-C	UniProt	Bacteroidota	Mucilaginibacter	1497
A0A4Z0D6E8_9ENTE	II-A	UniProt	Bacillota	Vagococcus	1087
A0A4Z0JLE2_9BACT	II-A	UniProt	Bacillota	Companilactobacillus	1125
A0A4Z1BDE9_9STAP	II-A	UniProt	Bacillota	Staphylococcus	1058
A0A4Z1DY29_9STRE	II-A	UniProt	Bacillota	Streptococcus	1136
A0A501SS01_9MOLU	II-A	UniProt	Mycoplasmatota	Metamycoplasma	1203
A0A502F5Y4_9FLAO	II-C	UniProt	Bacteroidota	Flavobacterium	1130
A0A505IMN4_9MOLU	II-A	UniProt	Mycoplasmatota	Metamycoplasma	1160
A0A508UKN6_LACSK	II-A	UniProt	Bacillota	Latilactobacillus	1369
A0A508W953_LEUPS	II-A	UniProt	Bacillota	Leuconostoc	1390
A0A510TST0_9LACO	II-C	UniProt	Bacillota	Schleiferilactobacillus	1113
A0A511DTN2_LACKE	II-A	UniProt	Bacillota	Lentilactobacillus	1368
A0A511WZR8_9BACI	II-A	UniProt	Bacillota	Halolactibacillus	1338
A0A511YR83_9FLAO	II-C	UniProt	Bacteroidota	Chryseobacterium	1446
A0A512DQ20_9PROT	II-C	UniProt	Pseudomonadota	Skermanella	1057
A0A514CM86_9BACT	II-C	UniProt	Bacteroidota	Echinicola	1807
A0A514Z9E9_9LACT	II-A	UniProt	Bacillota	Lactococcus	1171
A0A517T5B6_9BACT	II-C	UniProt	Planctomycetota	Calycomorphotria	1028
A0A517TA75_9BACT	II-C	UniProt	Planctomycetota	Calycomorphotria	1032
A0A517TX54_9BACT	II-C	UniProt	Planctomycetota	Lacipirellula	1061
A0A517W8X8_9BACT	II-C	UniProt	Planctomycetota	Gimesia	1158
A0A518C2Q4_9BACT	II-C	UniProt	Planctomycetota	Bremerella	1042
A0A519BD82_9DELT	II-C	UniProt	-	Acidulodesulfobacterium	979
A0A521V3Y1_9GAMM	II-C	UniProt	Pseudomonadota	-	1077
A0A522MHE6_9BACT	II-C	UniProt	Acidobacteriota	-	1042
A0A522YMU0_9BACT	II-C	UniProt	Bacteroidota	-	1496
A0A522ZR24_9BURK	II-C	UniProt	Pseudomonadota	-	1016
A0A523CEX6_9ACTN	II-C	UniProt	Actinomycetota	-	1064
A0A532UKT3_9BACT	II-C	UniProt	Planctomycetota	-	1153
A0A541CGR4_9PROT	II-C	UniProt	Pseudomonadota	Elioraea	1127
A0A543G7S3_9FLAO	II-C	UniProt	Bacteroidota	Flavobacterium	1588
A0A544QTI1_9FIRM	II-A	UniProt	Bacillota	Peptacetobacter	1387
A0A545TP29_9PROT	II-C	UniProt	Pseudomonadota	Denitrobaculum	1059
A0A552V008_9FLAO	II-C	UniProt	Bacteroidota	Flavobacterium	1545
A0A553BV74_9FLAO	II-C	UniProt	Bacteroidota	Flavobacterium	1588
A0A553CRL8_9FLAO	II-C	UniProt	Bacteroidota	Flavobacterium	1437
A0A553DVX6_9FLAO	II-C	UniProt	Bacteroidota	Flavobacterium	1364
A0A553E2P1_9FLAO	II-C	UniProt	Bacteroidota	Flavobacterium	1125
A0A554WRS9_9BURK	II-C	UniProt	Pseudomonadota	Tepidimonas	1122
A0A559PSH2_9FLAO	II-C	UniProt	Bacteroidota	Gillisia	1413
A0A559Q2U5_9RHOB	II-C	UniProt	Pseudomonadota	-	1082
A0A559R9Y6_9FLAO	II-C	UniProt	Bacteroidota	Olleya	1364
A0A560FBM4_9PROT	II-C	UniProt	Pseudomonadota	Nitrospirillum	1095
A0A562Q1X7_9FLAO	II-C	UniProt	Bacteroidota	Flavobacterium	1482
A0A562TB31_CHIJA	II-C	UniProt	Bacteroidota	Chitinophaga	1410
A0A563CRF2_9BACT	II-C	UniProt	Candidatus Saccharibacteria	-	1132
A0A563D9V2_9FLAO	II-C	UniProt	Bacteroidota	Apibacter	1405
A0A5A9FEE9_9PROT	II-C	UniProt	Pseudomonadota	Azospirillum	1079
A0A5B7T0G2_9LACO	II-A	UniProt	Bacillota	Companilactobacillus	1129
A0A5B7UEJ7_9FLAO	II-C	UniProt	Bacteroidota	Elizabethkingia	1469
A0A5B8B6S9_9RHIZ	II-C	UniProt	Pseudomonadota	Mesorhizobium	1089
A0A5B8T437_LEULA	II-A	UniProt	Bacillota	Leuconostoc	1047
A0A5B8W8D7_9SPHI	II-C	UniProt	Bacteroidota	Mucilaginibacter	1244
A0A5C1LCZ0_9LACT	II-A	UniProt	Bacillota	Carnobacterium	1138
A0A5C1LE77_9LACT	II-A	UniProt	Bacillota	Carnobacterium	1337
A0A5C1QCQ8_9SPIO	II-A	UniProt	Spirochaetota	Thiospirochaeta	1299
A0A5C2HEM7_9PROT	II-A	UniProt	Campylobacterota	Malaciobacter	1168
A0A5C4ST35_9FLAO	II-C	UniProt	Bacteroidota	Tamlana	1402
A0A5C4THT2_LACSN	II-A	UniProt	Bacillota	Fructilactobacillus	1330.5
A0A5C5UV76_9BACT	II-C	UniProt	Planctomycetota	Blastopirellula	1042
A0A5C6FWF0_9BACT	II-C	UniProt	Planctomycetota	Crateriforma	1351
A0A5C6HIH3_9BACT	II-C	UniProt	Bacteroidota	-	1432
A0A5C6XN92_9FLAO	II-C	UniProt	Bacteroidota	Polaribacter	1426
A0A5C6YGB0_9FLAO	II-C	UniProt	Bacteroidota	Polaribacter	1401
A0A5C6Z0A2_9FLAO	II-C	UniProt	Bacteroidota	Aequorivita	1374
A0A5C6ZMI0_9FLAO	II-C	UniProt	Bacteroidota	Subsaximicrobium	1134
A0A5C7ALC9_9FLAO	II-C	UniProt	Bacteroidota	Gelidibacter	1435
A0A5C7M6M8_9RHIZ	II-C	UniProt	Pseudomonadota	-	1025
A0A5C7R5B9_9GAMM	II-C	UniProt	Pseudomonadota	-	1086
A0A5C7W1L1_9PROT	II-C	UniProt	Pseudomonadota	Nitrosomonas	1035
A0A5C8BGU6_9NEIS	II-C	UniProt	Pseudomonadota	-	1084
A0A5C9BJM2_9PROT	II-C	UniProt	Pseudomonadota	-	1665
A0A5D0I4T1_9FLAO	II-C	UniProt	Bacteroidota	Seonamhaeicola	1379
A0A5D0MQ24_FLESI	II-C	UniProt	Deferribacterota	Flexistipes	1022
A0A5D0RHQ0_9FLAO	II-C	UniProt	Bacteroidota	Bizionia	1529
A0A5D8ZYQ5_9FLAO	II-C	UniProt	Bacteroidota	Chryseobacterium	1440
A0A5E5Q3N4_9GAMM	II-C	UniProt	Pseudomonadota	-	1055
A0A5E5QCR6_9GAMM	II-C	UniProt	Pseudomonadota	-	1053
A0A5E7YKW6_9BACT	II-C	UniProt	Bacteroidota	Imperialibacter	1816
A0A5F0K1N9_9FIRM	II-A	UniProt	Bacillota	Helcococcus	1344
A0A5F0YB70_LACPN	II-A	UniProt	Bacillota	Lactiplantibacillus	1369
A0A5J6N5Y2_9PROT	II-C	UniProt	Pseudomonadota	Hypericibacter	1145
A0A5J6Z0I5_9LACO	II-A	UniProt	Bacillota	Latilactobacillus	1368
A0A5K1IKN6_9ACTN	II-C	UniProt	Actinomycetota	Collinsella	1027
A0A5K1Q0J7_LISMN	II-A	UniProt	Bacillota	Listeria	1334
A0A5K7WWX9_9BACL	II-C	UniProt	Bacillota	Sporolactobacillus	1092
A0A5M0Z0Q6_CAMLA	II-C	UniProt	Campylobacterota	Campylobacter	1000
A0A5M4D1N5_9CYAN	II-C	UniProt	Cyanobacteriota	-	1058
A0A5M4D410_9CYAN	II-C	UniProt	Cyanobacteriota	-	1042
A0A5M8NZ26_9BACT	II-C	UniProt	Bacteroidota	Candidatus Ordinivivax	1537
A0A5N1GBH1_STRAP	II-A	UniProt	Bacillota	Streptococcus	1386
A0A5N8ABQ1_9SPHN	II-C	UniProt	Pseudomonadota	Sphingobium	1059
A0A5P0VDW9_LACBU	II-A	UniProt	Bacillota	Lentilactobacillus	1371
A0A5P0ZM50_9LACO	II-A	UniProt	Bacillota	Companilactobacillus	1361
A0A5P0ZZF3_9LACO	II-A	UniProt	Bacillota	Companilactobacillus	1132
A0A5P1WZG7_9LACO	II-A	UniProt	Bacillota	Paucilactobacillus	1358
A0A5P1X1H3_9LACO	II-A	UniProt	Bacillota	Paucilactobacillus	1366
A0A5P2ZXA5_9RHOB	II-C	UniProt	Pseudomonadota	-	1073
A0A5P8P328_9HELI	II-A	UniProt	Campylobacterota	Sulfurimonas	1157
A0A5Q2S6G8_STRDY	II-A	UniProt	Bacillota	Streptococcus	1367
A0A5Q3TM58_MYCSY	II-A	UniProt	Mycoplasmatota	Mycoplasmopsis	1287.5
A0A5R9BZQ0_9LACO	II-A	UniProt	Bacillota	Pediococcus	1373.5
A0A5S5CC95_9FLAO	II-C	UniProt	Bacteroidota	Aquimarina	1378
A0A640V5J2_STRCB	II-A	UniProt	Bacillota	Streptococcus	1375
A0A642MLQ5_9BACE	II-C	UniProt	Bacillota	Bacteroides	1431
A0A646JQU9_9LACO	II-A	UniProt	Bacillota	Companilactobacillus	1346
A0A649PU30_CAMJU	II-C	UniProt	Campylobacterota	Campylobacter	984
A0A660M1N4_9BACT	II-C	UniProt	Candidatus Saccharibacteria	Saccharimonas	1168
A1WH93_VEREI	II-C	UniProt	Pseudomonadota	Verminephrobacter	1068
A6GZR9_FLAPJ	II-C	UniProt	Bacteroidota	Flavobacterium	1354
A6VLA7_ACTSZ	II-C	UniProt	Pseudomonadota	Actinobacillus	1062
A7HP89_PARL1	II-C	UniProt	Pseudomonadota	Parvibaculum	1037
A8LN05_DINSH	II-C	UniProt	Pseudomonadota	Dinoroseobacter	1079
A9DTN2_9FLAO	II-C	UniProt	Bacteroidota	Kordia	1391
A9HKP2_GLUDA	II-C	UniProt	Pseudomonadota	Gluconacetobacter	1050
AADHDJCK_00413	II-A	kSGB	Bacillota	-	1337
ABCCLNBB_00501	II-C	kSGB	Actinomycetota	-	1490
ABKAAIIF_00724	II-C	kSGB	Bacillota	-	1264
ACFBFFFG_01562	II-A	uSGB	Bacillota	Pelosinus	1106
ACIHKLFK_00225	II-A	uSGB	Bacillota	-	1365
ACLPPGCD_00309	II-A	kSGB	Bacillota	-	1348
ACOPMIHO_02480	II-C	uSGB	Bacillota	-	1248
ACPENHNK_00600	II-A	uSGB	Pseudomonadota	-	1409
ADKCIDOH_00948	II-C	kSGB	Bacillota	-	1157
ADNDNIME_01954	II-A	kSGB	Pseudomonadota	Psychromonas	1326
AEABKKAP_01269	II-C	kSGB	Actinomycetota	Varibaculum	1116
AEAFPENN_01144	II-A	kSGB	Bacillota	Tepidibacillus	1064
AEBPKJCM_01310	II-C	uSGB	Bacillota	-	1139
AEHLKLFI_00375	II-A	kSGB	Pseudomonadota	Pasteurella	1331
AELBHJNO_00924	II-A	kSGB	Bacillota	Lactobacillus	1341
AEOJOEDC_01035	II-C	kSGB	Spirochaetota	-	1217
AFFPELLB_01177	II-C	kSGB	Actinomycetota	Collinsella	1003
AFJILJMH_01022	II-A	kSGB	Bacillota	-	1336
AFOCMDCN_00921	II-C	uSGB	Bacillota	-	1474
AFONCILI_01170	II-C	uSGB	Bacillota	-	1051
AGBPFBNL_01437	II-A	kSGB	Pseudomonadota	-	1333
AGJEEOJE_00354	II-C	uSGB	Bacillota	-	1107
AGLMADGI_00139	II-A	kSGB	Bacillota	-	1334
AGPPJINB_00359	II-C	uSGB	Spirochaetota	Leptospira	1073
AHGCPDCL_00051	II-C	kSGB	Chlorobiota	-	1209
AHIOKGAE_01355	II-A	uSGB	Bacillota	Dialister	1381
AHMOKDGC_00815	II-C	kSGB	Bacteroidota	-	1507
AHOAAKLL_02595	II-C	kSGB	Bacteroidota	Chryseobacterium	1235
AIGOHKBL_00877	II-A	uSGB	Actinomycetota	-	1392
AIJJAAED_00646	II-A	uSGB	Pseudomonadota	Hafnia	1420
AIOHBHLA_00995	II-C	kSGB	Bacillota	-	1225
AJAFCCDF_01175	II-A	kSGB	Pseudomonadota	Jannaschia	1400
AJBENFDP_00315	II-A	kSGB	Actinomycetota	Collinsella	1396
AJCKKMAI_00087	II-A	uSGB	Pseudomonadota	-	1425
AJHFDKEH_00433	II-C	kSGB	Pseudomonadota	-	1003
AJPHJFAL_00997	II-A	uSGB	Fusobacteriota	-	1091
AKDFOHDD_01339	II-C	kSGB	Bacillota	-	1473.5
AKDKINFI_01038	II-C	uSGB	Bacillota	-	1087
AKEDLIGG_01427	II-A	uSGB	Pseudomonadota	-	1343
AKFCJHLL_01264	II-A	kSGB	Actinomycetota	Slackia	1398
AKMHIDGP_00342	II-C	uSGB	Thermodesulfobacteriota	-	1221
AKOBOAID_00368	II-A	uSGB	Bacillota	-	1334
ALFJIONM_00003	II-C	uSGB	Bacillota	-	1377
ALKPENJJ_00777	II-C	uSGB	Bacillota	Desulfofarcimen	1082.5
ALOEDKDG_01409	II-A	kSGB	Bacillota	Lactobacillus	1353
AMBHKEGI_01255	II-A	uSGB	Bacillota	-	1327
AMEEPDJJ_00183	II-A	kSGB	Bacillota	Ruminococcus	1322
AMIBCDEN_00035	II-C	kSGB	Bacillota	-	1541
ANCCHCCO_01157	II-A	kSGB	Pseudomonadota	Idiomarina	1113
ANGALGFM_01629	II-C	kSGB	Bacillota	Bacillus	1183
ANGGLDIA_01232	II-B	uSGB	Bacillota	-	1408
ANMACEBE_01387	II-C	UniProt	Bacteroidota	Hoylesella	1218
AOCILHDP_00215	II-A	kSGB	Bacillota	Monoglobus	1361
AOKOJAKM_00164	II-C	kSGB	Candidatus Saccharibacteria	Nanosynbacter	1131
AOLAKGEO_01925	II-A	kSGB	Bacillota	Weissella	1114
AOPFDEBE_00006	II-C	kSGB	Pseudomonadota	-	978
APNHJCAI_00374	II-A	kSGB	Actinomycetota	Collinsella	1408
APOCIFJF_01410	II-A	UniProt	Actinomycetota	Eggerthella	1388
AceCas9	II-C	UniProt	Actinomycetota	Acidothermus	1138
B1UZL4_CLOPF	II-C	UniProt	Bacillota	Clostridium	1065
B2KB46_ELUMP	II-C	UniProt	Elusimicrobiota	Elusimicrobium	1195
B5CL59_9FIRM	II-A	UniProt	Bacillota	Mediterraneibacter	1341
B7B6H7_9BACT	II-C	UniProt	Bacillota	Parabacteroides	1429
B8I085_RUMCH	II-C	UniProt	Bacillota	Ruminiclostridium	1021
B9M9X8_ACIET	II-C	UniProt	Pseudomonadota	Diaphorobacter	1132
BAAGLBIJ_00845	II-C	kSGB	Chlamydiota	-	1495
BAAICHLC_00387	II-A	kSGB	Pseudomonadota	Haemophilus	1323
BAAOCFKI_00491	II-A	kSGB	Candidatus Saccharibacteria	-	1343
BAFDIDOP_00264	II-C	kSGB	Chloroflexota	-	1202
BBCPEPEL_01917	II-C	UniProt	Bacteroidota	Parapedobacter	1225
BBNJIAKK_00697	II-C	kSGB	Bacillota	-	1521
BCACDKDG_00123	II-C	kSGB	Pseudomonadota	-	1147
BCFFLCLF_00188	II-A	kSGB	Pseudomonadota	-	1348
BCHHOHJI_00906	II-C	kSGB	Actinomycetota	Actinomyces	1156
BDCKPCHL_00395	II-A	uSGB	Actinomycetota	Atopobium	1365
BDEGOGEA_00643	II-A	uSGB	Bacillota	Leuconostoc	1356
BDODBEBN_01231	II-C	kSGB	Bacillota	-	1505
BDOMJDCC_01728	II-B	uSGB	Pseudomonadota	-	1404
BECOGGAK_00632	II-A	UniProt	Spirochaetota	Ruminococcus	1324
BEDOJKGI_00364	II-C	kSGB	Pseudomonadota	-	1212
BEEEDELJ_01357	II-C	uSGB	Pseudomonadota	-	1000
BEFOKHML_01288	II-A	uSGB	Bacillota	-	1102
BEGNOBNF_01529	II-A	kSGB	Bacillota	Leuconostoc	1356
BEMAMJKK_00079	II-C	UniProt	Bacillota	Haemophilus	1054
BEPOADGF_00583	II-C	kSGB	Bacillota	Gemmiger	1074
BFBNDMJD_00800	II-C	kSGB	Bacillota	Halarsenatibacter	1199
BFHIEFMI_01131	II-A	kSGB	Bacillota	Weissella	1424
BFMCNJFA_01523	II-A	UniProt	Bacillota	Peptoniphilus	1340
BFNAGOML_00469	II-C	kSGB	Bacteroidota	Emticicia	1224
BFOEOIJI_01497	II-A	uSGB	Pseudomonadota	-	1385
BGAGPEAH_01762	II-C	kSGB	Actinomycetota	Corynebacterium	1109
BHDPBDLG_00862	II-C	kSGB	Bacillota	-	1174
BHEFKFCC_01952	II-A	kSGB	Bacillota	-	1343
BHGDOOIG_02459	II-C	kSGB	Bacillota	-	1309.5
BHHONFLH_00787	II-A	kSGB	Pseudomonadota	-	1384
BHOJOKNK_01293	II-C	kSGB	Pseudomonadota	Nitrosomonas	1028
BICHJPJO_00123	II-A	kSGB	Candidatus Saccharibacteria	-	1333
BIEPMBMJ_00671	II-C	kSGB	Actinomycetota	Collinsella	1003
BIHMKIOG_01665	II-A	kSGB	Pseudomonadota	Providencia	1050
BIPLDMKF_00710	II-C	UniProt	Pseudomonadota	Treponema	1126.5
BJADPPLM_01260	II-A	UniProt	Bacillota	Weissella	1425
BJJDNJFI_01367	II-A	uSGB	Bacillota	-	1354
BKFOGDOB_00340	II-C	kSGB	Actinomycetota	-	1002
BKHLGJIH_00061	II-C	kSGB	Bacillota	-	1437
BKJIPNIM_00933	II-C	kSGB	Elusimicrobiota	-	1183
BKJMEBLF_00494	II-A	kSGB	Pseudomonadota	Gilliamella	1113
BLAGMPHA_00356	II-A	kSGB	Bacillota	Anaerococcus	1099
BLFEMOOL_00135	II-A	kSGB	Candidatus Saccharibacteria	-	1340
BLHGDCHB_00830	II-A	kSGB	Pseudomonadota	Rhodobacter	1393
BMEHGANO_01357	II-A	kSGB	Bacillota	-	1336
BMHFPHPC_01075	II-C	kSGB	Bacillota	-	1049
BMOEJANM_00667	II-A	uSGB	Pseudomonadota	-	1390
BMPBAEGN_02581	II-A	kSGB	Bacillota	Ignavigranum	1346
BNGKDGAE_01056	II-C	kSGB	Pseudomonadota	Vibrio	1092
BNHPOECA_00755	II-C	kSGB	Actinomycetota	Actinomyces	1153
BNPAOBBN_01117	II-C	kSGB	Bacillota	-	1465
BOBDBNNH_01016	II-A	kSGB	Bacillota	-	1366
BODNGDFI_00138	II-A	uSGB	Thermodesulfobacteriota	Desulfobacula	1316
BOFIMGFC_00768	II-C	kSGB	Actinomycetota	Rothia	1134
BOINDDKD_00137	II-A	kSGB	Pseudomonadota	Poseidonocella	1392
BOKNKHHH_01131	II-A	uSGB	Bacillota	-	1351
BOMAHEKA_02067	II-A	UniProt	Bacillota	Lactobacillus	1364
BPIMCOMO_01080	II-A	kSGB	Pseudomonadota	-	1150
C2CKI6_9FIRM	II-A	UniProt	Bacillota	Anaerococcus	1361
C2D302_LACBR	II-A	UniProt	Bacillota	Lentilactobacillus	1377
C2G539_9SPHI	II-C	UniProt	Bacteroidota	Sphingobacterium	1306
C5ZYI3_9HELI	II-C	UniProt	Campylobacterota	Helicobacter	1007
C9LGP5_9BACT	II-C	UniProt	Bacteroidota	Alloprevotella	1234
CAADGPNP_00080	II-A	uSGB	Bacillota	-	1361
CAAEOPKI_01401	II-C	UniProt	Bacillota	Acetobacter	1070
CABGMHAF_00552	II-A	kSGB	Bacillota	-	1340
CABIOGIB_01111	II-C	kSGB	Bacillota	-	1080
CADLJGIM_00407	II-A	uSGB	Bacillota	-	1319
CALHNGIC_00421	II-A	kSGB	Bacillota	-	1417
CAPKJFFP_00346	II-A	UniProt	Pseudomonadota	Poseidonocella	1391.5
CBBNJOLG_02626	II-A	uSGB	Actinomycetota	-	1315
CBFKNPNJ_00748	II-C	kSGB	Bacillota	-	1127
CBKANJDI_00333	II-C	uSGB	Pseudomonadota	-	1393
CBNGLEPG_00018	II-C	kSGB	Spirochaetota	Leptospira	1077
CBNNBOKA_01017	II-C	kSGB	Pseudomonadota	-	1393
CBNOMEHI_00248	II-C	kSGB	Actinomycetota	-	1002
CBPNNEPJ_00871	II-A	kSGB	Bacillota	-	1382
CCEFDDOO_00984	II-A	uSGB	Bacillota	-	1350
CCHHCPNH_00081	II-C	kSGB	Bacteroidota	-	1197
CDABHECB_00332	II-A	UniProt	Cyanobacteriota	Ruminococcus	1327
CDANEKEK_01643	II-A	kSGB	Bacillota	-	1327.5
CDFKIGHC_01711	II-A	kSGB	Bacillota	Roseburia	1104
CDFNILJI_00146	II-A	kSGB	Bacillota	-	1427
CDJKJBIL_00361	II-C	kSGB	Bacillota	-	1095
CDKMEGAL_01791	II-C	uSGB	Spirochaetota	-	1208
CEFKEEKA_00941	II-C	kSGB	Bacillota	-	1509
CEFOLBHJ_01831	II-A	kSGB	Bacillota	Leuconostoc	1101
CEOJMNIF_00958	II-A	uSGB	Bacillota	Saccharibacillus	1349
CFBAINMD_01653	II-C	kSGB	Pseudomonadota	-	1048
CFDJCLHB_01257	II-A	kSGB	Bacillota	-	1362
CFIAJOKG_00850	II-A	UniProt	Pseudomonadota	Idiomarina	1333
CFKCIGJH_00027	II-A	uSGB	Pseudomonadota	-	1350
CFLNDENI_00724	II-A	kSGB	Bacillota	-	1364
CGBKKKHB_01431	II-A	kSGB	Bacillota	-	1148
CGFNPDLA_00384	II-A	uSGB	Bacillota	-	1402.5
CGMIJDLN_01680	II-A	kSGB	Bacillota	Roseburia	1106
CGOPDMEG_01241	II-C	uSGB	Bacteroidota	Mucilaginibacter	1493
CHDNIFHB_00111	II-C	kSGB	Bacillota	-	1107
CHEJLOMD_00154	II-B	kSGB	Pseudomonadota	-	1413
CHKKAKKB_01676	II-A	uSGB	Pseudomonadota	Haemophilus	1073
CHMHMHPP_01078	II-A	kSGB	Pseudomonadota	Vibrio	1344
CICKGHLM_00632	II-C	uSGB	Pseudomonadota	-	1224
CIEEIEDC_00268	II-A	uSGB	Bacteroidota	-	1355
CIGNEBEA_00973	II-C	kSGB	Actinomycetota	Corynebacterium	1087
CIJPNNEI_00263	II-C	kSGB	Bacillota	-	1179
CJBDPGCJ_00955	II-C	kSGB	Bacteroidota	Dyadobacter	1517
CJHDPKKA_00325	II-C	uSGB	Pseudomonadota	-	1207
CJLDDADK_01015	II-A	kSGB	Pseudomonadota	Idiomarina	1333
CKLOHMPG_00250	II-A	kSGB	Bacillota	Halarsenatibacter	1337
CLDCDAIP_00247	II-A	uSGB	Pseudomonadota	Poseidonocella	1392
CLECFFLI_00613	II-C	uSGB	Bacteroidota	Runella	1223
CLFCDJBD_00945	II-A	kSGB	Pseudomonadota	Ferrimonas	1398
CLLMLECF_01133	II-C	kSGB	Bacillota	-	1530
CLPJFDIF_00493	II-A	kSGB	Bacillota	Clostridium	1369
CMFDKMBB_01044	II-A	kSGB	Pseudomonadota	Haemophilus	1118
CMMGONLK_01291	II-A	kSGB	Bacillota	Lactobacillus	1351
CNBILLNG_01967	II-C	kSGB	Bacillota	-	1501.5
CNHMKJPB_00915	II-C	kSGB	Actinomycetota	Rothia	1132
CNKOEJOM_01757	II-C	kSGB	Pseudomonadota	-	1277
COBMDBBP_01638	II-C	kSGB	Thermodesulfobacteriota	Desulfovibrio	1098
COIPDDLJ_00636	II-C	kSGB	Bacteroidota	Prevotella	1231
COJFJNMI_00973	II-A	kSGB	Pseudomonadota	-	1057
COLFCHJN_00122	II-A	uSGB	Bacteroidota	-	1599
COLPFJNL_00774	II-A	UniProt	Bacillota	Clostridium	1369
COPIMNAH_00314	II-C	kSGB	Nitrososphaerota	-	1393
CPJMPAIL_00653	II-C	uSGB	Chlamydiota	-	1197
CPJOHODP_01800	II-C	uSGB	Bacillota	-	1372
CPMCCBGB_01618	II-C	kSGB	Pseudomonadota	-	1063
CdiCas9	II-C	UniProt	Actinomycetota	Corynebacterium	1084
D1AUW6_STRM9	II-C	UniProt	Fusobacteriota	Streptobacillus	1259
D2MWB9_CAMJU	II-C	UniProt	Campylobacterota	Campylobacter	985
D3I574_9BACT	II-C	UniProt	Bacteroidota	Prevotella	1494
D3NT09_AZOS1	II-C	UniProt	Pseudomonadota	Azospirillum	1168
D3UFL8_HELM1	II-C	UniProt	Campylobacterota	Helicobacter	1024
D4J3S7_9FIRM	II-A	UniProt	Bacillota	Coprococcus	1338
D5BC98_ZUNPS	II-C	UniProt	Bacteroidota	Zunongwangia	1388
D5BR51_PUNMI	II-C	UniProt	Pseudomonadota	Puniceispirillum	1035
D6GRK4_FILAD	II-A	UniProt	Bacillota	Filifactor	1365
D6S374_9LACO	II-A	UniProt	Pseudomonadota	Serratia	1395
D7N6R3_9FIRM	II-A	UniProt	Bacillota	Peptoniphilus	1341
D7VKD0_9SPHI	II-C	UniProt	Bacteroidota	Sphingobacterium	1426
DABAHGGB_00054	II-C	uSGB	Bacillota	-	1492
DACIIPII_00144	II-B	uSGB	Pseudomonadota	-	1406
DADCKEEE_00015	II-C	kSGB	Bacillota	-	1370
DAKKMGGD_01120	II-A	kSGB	Bacillota	Lactobacillus	1358
DBCGFLLD_01368	II-A	UniProt	Bacillota	Coprococcus	1338
DBCOCDNM_00473	II-A	uSGB	Bacillota	-	1385
DBDCKAPI_00655	II-A	kSGB	Pseudomonadota	Jannaschia	1394
DBJKPBFB_00316	II-A	kSGB	Bacillota	-	1402.5
DBOBBHFJ_00448	II-C	kSGB	Actinomycetota	Rothia	1132
DCICFHFO_00832	II-C	uSGB	Pseudomonadota	-	1431
DCLAOJHD_00477	II-C	uSGB	Bacillota	Lactobacillus	1173
DCOFCDOA_01156	II-C	kSGB	Bacillota	-	1156
DCOGBJLO_00428	II-C	uSGB	Pseudomonadota	-	1545
DDADFKKO_00764	II-A	kSGB	Bacillota	Hathewaya	1356
DDBMHCPM_00181	II-A	uSGB	Bacillota	-	1343
DDNLAHFA_01517	II-A	UniProt	Pseudomonadota	Halomonas	1336
DDPGMLDD_02320	II-A	uSGB	Bacillota	Clostridium	1359
DEFAEEHK_01209	II-A	uSGB	Pseudomonadota	-	1335
DEOHBEOD_00332	II-C	uSGB	Candidatus Saccharibacteria	-	1157
DFEFCOOG_00510	II-A	kSGB	Pseudomonadota	-	1379
DFFNFFNF_00739	II-A	uSGB	Bacillota	-	1354
DFHDPKOJ_01421	II-A	kSGB	Pseudomonadota	Idiomarina	1337
DFHGDDAE_00211	II-C	kSGB	Bacillota	-	1490
DFHJIAEC_00199	II-A	kSGB	Bacillota	-	1350
DFJBPFBG_00167	II-A	uSGB	Actinomycetota	-	1396
DGOEADIO_00963	II-A	kSGB	Bacillota	-	1091
DGPNHNDJ_01619	II-C	kSGB	Pseudomonadota	-	1538
DHDEPDPN_01941	II-A	uSGB	Bacillota	Lactobacillus	1356
DHDHDCNA_00568	II-C	kSGB	Bacillota	-	1372
DHELFLFN_00401	II-C	UniProt	Pseudomonadota	Capnocytophaga	1436
DHKBEBMM_00444	II-A	UniProt	Bacillota	Mediterraneibacter	1352
DHKCPNAE_00615	II-C	uSGB	Elusimicrobiota	-	1185
DHPJLCNF_01443	II-A	kSGB	Bacillota	Fusobacterium	1333
DHPNGAEC_01080	II-A	kSGB	Bacillota	-	1336
DIDEBMEG_00546	II-C	kSGB	Candidatus Saccharibacteria	-	1167
DIFMDBOE_01689	II-C	uSGB	Bacillota	-	1087
DIGGMNJO_01683	II-C	kSGB	Bacillota	-	1519
DJLMOHEF_02470	II-C	uSGB	Verrucomicrobiota	-	1147
DJNHMDPO_00897	II-C	uSGB	Verrucomicrobiota	-	1272
DKGEMEBA_00745	II-A	kSGB	Pseudomonadota	Plesiomonas	1406
DKIODJOA_00658	II-A	kSGB	Bacillota	-	1361
DKKDKHMN_00228	II-C	kSGB	Bacteroidota	-	1543
DKOHJNAO_00212	II-A	kSGB	Bacillota	Clostridium	1364
DKOMKDHO_01124	II-C	kSGB	Bacillota	-	1216
DLCOBPFP_00708	II-C	kSGB	Bacillota	-	1225
DLEDNBGG_00882	II-C	kSGB	Bacillota	-	1132
DLFPGGNM_01961	II-C	kSGB	Pseudomonadota	-	1126
DLGGJBJL_00037	II-A	kSGB	Pseudomonadota	-	1379
DMALNBAC_00169	II-C	kSGB	Spirochaetota	Leptospira	1075.5
DMCHBMNN_00573	II-A	kSGB	Bacillota	Dialister	1379
DMDOMHIO_00263	II-C	uSGB	Pseudomonadota	-	1069
DMGDIOAN_01407	II-C	uSGB	Pseudomonadota	-	1205
DMNALNAA_02071	II-B	kSGB	Bacillota	-	1243
DNANHIPO_01426	II-A	kSGB	Bacillota	Dialister	1381
DNGCFBLH_00488	II-C	uSGB	Pseudomonadota	-	1474
DNHLBJNL_00905	II-C	kSGB	Bacillota	-	1509
DNKHKBOO_01160	II-A	kSGB	Pseudomonadota	Caviibacterium	1119
DNKKBGHI_00810	II-A	kSGB	Bacillota	Dorea	1340
DNNEGMFB_00076	II-A	uSGB	Pseudomonadota	-	1355
DNNMNLHF_01364	II-A	kSGB	Campylobacterota	-	1316
DNNNHBGH_00704	II-A	kSGB	Pseudomonadota	Edwardsiella	1369
DOACFBNP_01760	II-C	kSGB	Nitrospirota	Arcticibacter	1150
DOAKCJOG_01860	II-C	kSGB	Chlorobiota	Pelodictyon	1085
DODOHPBK_01389	II-A	kSGB	Pseudomonadota	Haemophilus	1326
DOEDMHPA_01485	II-A	kSGB	Bacteroidota	-	1448
DOEFDIFC_00218	II-C	kSGB	Bacillota	-	1168
DOEILNAF_00757	II-A	uSGB	Mycoplasmatota	-	1345
DOHGAJKO_00545	II-A	kSGB	Bacillota	Streptococcus	1366
DOHPMABL_00936	II-A	kSGB	Bacillota	Lactobacillus	1368
DOIEFOOL_01231	II-C	uSGB	Pseudomonadota	-	1395
DOOADDPG_00542	II-C	uSGB	Bacillota	-	1178
DOPHKADC_00326	II-C	kSGB	Mycoplasmatota	-	1211.5
DPAKILHL_01441	II-A	kSGB	Bacillota	-	1350
DPELGJEB_01400	II-A	kSGB	Bacillota	-	1363
DPIMGEOF_01148	II-C	UniProt	Bacteroidota	Prevotella	1516
DPKBKDBF_00361	II-C	kSGB	Bacillota	Ruthenibacterium	1086
E0NI75_PEDAC	II-A	UniProt	Bacillota	Pediococcus	1366
E0NJ84_9FIRM	II-A	UniProt	Bacillota	Peptoniphilus	1366
E0XXB7_9DELT	II-C	UniProt	-	-	1011
E1QW44_OLSUV	II-A	UniProt	Actinomycetota	Olsenella	1399
E1VQA3_9GAMM	II-C	UniProt	Pseudomonadota	-	1025
E3HCA8_ILYPC	II-C	UniProt	Fusobacteriota	Ilyobacter	1092
E5CB73_9BACE	II-C	UniProt	Bacillota	Bacteroides	1510
E6LI02_ENTI1	II-A	UniProt	Bacillota	Enterococcus	1330
E6WZS9_NITSE	II-A	UniProt	Campylobacterota	Nitratifractor	1132
E7RR33_9BACT	II-C	UniProt	Bacteroidota	Hoylesella	1391
EAAPCCPM_01799	II-A	uSGB	Pseudomonadota	Psychromonas	1329
EAEJNHDG_00777	II-A	kSGB	Bacillota	Lactobacillus	1097
EAGNFHHE_00345	II-A	kSGB	Bacillota	Weissella	1426
EBCHPGNN_00803	II-A	kSGB	Pseudomonadota	-	1386
EBDEKPBB_00446	II-A	kSGB	Verrucomicrobiota	Opitutus	1349
EBFJCJBG_00467	II-A	uSGB	Pseudomonadota	-	1420
EBLHEGLD_03132	II-A	kSGB	Bacillota	Catenibacterium	1371
EBLLECDK_01001	II-C	uSGB	Thermodesulfobacteriota	-	1404
ECBLPBBN_01389	II-C	kSGB	Bacillota	-	1080
ECDCPBFM_00114	II-A	kSGB	Fusobacteriota	Streptobacillus	1320
ECMDNIBB_02423	II-C	kSGB	Pseudomonadota	-	1398
ECOOONPN_01269	II-C	kSGB	Bacillota	-	1507
EDCNPOMO_00565	II-C	kSGB	Actinomycetota	Bifidobacterium	1141
EDKFEBBH_00638	II-A	uSGB	Bacillota	-	1348
EDKIHOKL_00263	II-A	uSGB	Thermodesulfobacteriota	Desulfobacca	1313
EECFLFMM_00329	II-A	kSGB	Pseudomonadota	Sideroxydans	1369
EEGMCIPM_01150	II-A	uSGB	Bacillota	Lactobacillus	1096
EELPOEMC_00268	II-C	UniProt	Bacillota	Prevotella	1214
EFBEPBEH_00974	II-A	kSGB	Pseudomonadota	Jannaschia	1407
EGCIPHBI_00160	II-C	kSGB	Bacillota	-	1156
EGDKFEAL_00349	II-A	UniProt	Bacillota	Lactobacillus	1420
EGLEDJPC_01025	II-A	uSGB	Pseudomonadota	-	1387
EHGPHGGM_00348	II-C	kSGB	Bacillota	-	1202.5
EHHNODDD_01904	II-C	kSGB	Pseudomonadota	Spiribacter	1074
EIAENCLB_00440	II-C	uSGB	Bacteroidota	-	1116
EICGMMKB_01242	II-A	kSGB	Bacillota	Thermosinus	1362
EICGMMKB_01612	II-A	kSGB	Bacillota	Thermosinus	1104
EIMMAMII_00346	II-C	uSGB	Chlamydiota	-	1494
EJJBAOJE_01066	II-C	kSGB	Pseudomonadota	-	1270
EJKOLIIF_00558	II-A	kSGB	Bacillota	-	1336
EKAFDFKG_02076	II-A	uSGB	Bacillota	Veillonella	1104
EKMPNEMM_00937	II-C	UniProt	Bacillota	-	1145
EKPEJHND_00894	II-A	kSGB	Bacillota	-	1366
ELBIODHG_02404	II-C	kSGB	Bacillota	-	1218
EMADGFMN_00907	II-C	kSGB	Bacillota	-	1493
EMAENGPE_01752	II-A	uSGB	Bacillota	-	1366
EMFPMHNJ_00100	II-A	UniProt	Pseudomonadota	Marinobacter	1388
EMIDFGMP_00446	II-C	kSGB	Actinomycetota	-	1004
EMJNGCIE_01534	II-A	kSGB	Bacillota	Lactobacillus	1108
EMKIGFJM_00312	II-A	kSGB	Bacillota	Granulicatella	1342
EMNELIHL_00078	II-C	kSGB	Pseudomonadota	-	1090
EMNIBBOE_00600	II-C	kSGB	Pseudomonadota	-	1380
ENGFCGNP_00258	II-A	uSGB	Pseudomonadota	-	1315
ENGPELOC_00905	II-A	kSGB	Pseudomonadota	Idiomarina	1333
ENLCMHAM_00011	II-A	kSGB	Bacillota	Peptoanaerobacter	1382
ENNMKPPE_01377	II-C	kSGB	Bacillota	-	1146
ENPABPPL_02422	II-A	uSGB	Bacillota	Veillonella	1381
EOBBDNON_00081	II-C	kSGB	Pseudomonadota	-	1380
EOBGLEMH_00370	II-A	uSGB	Bacillota	Pseudoclostridium	1137
EOELCKKI_00296	II-A	uSGB	Bacillota	-	1341
EOGHDADM_01044	II-A	kSGB	Bacillota	Tepidibacillus	1353
EPDEJDDI_00600	II-A	kSGB	Actinomycetota	Collinsella	1397
EPEJBHMA_01892	II-A	kSGB	Bacillota	-	1356
EPFMMCOJ_00170	II-A	UniProt	Pseudomonadota	Acinetobacter	1339
EPFMMCOJ_01747	II-A	kSGB	Pseudomonadota	Acinetobacter	1064
EPIMONCI_01050	II-B	uSGB	Bacillota	-	1420
EPJEOPIP_01092	II-A	kSGB	Pseudomonadota	Hyphomonas	1357
EPOJFMMJ_00991	II-C	kSGB	Bacteroidota	-	1229
EPPEFNDN_04474	II-A	kSGB	Mycoplasmatota	Phytoplasma	1358.5
F0RSV0_SPHGB	II-C	UniProt	Spirochaetota	Sphaerochaeta	1179
F2B8K0_9NEIS	II-C	UniProt	Pseudomonadota	Neisseria	1080.5
F2IKJ5_FLUTR	II-C	UniProt	Bacteroidota	Fluviicola	1458
F2NB82_CORGP	II-A	UniProt	Actinomycetota	Coriobacterium	1384
F3A050_9BACL	II-A	UniProt	Pseudomonadota	Gemella	1391
F3ZS64_9BACE	II-C	UniProt	Bacteroidota	Bacteroides	1504
F4GDP9_ALIDK	II-C	UniProt	Pseudomonadota	Alicycliphilus	1029
F5WVJ4_STRG1	II-A	UniProt	Bacillota	Streptococcus	1371
F7UWL3_EEGSY	II-A	UniProt	Actinomycetota	Eggerthella	1380
F9DDR2_9BACT	II-C	UniProt	Bacteroidota	Prevotella	1506
F9ZKQ5_9PROT	II-C	UniProt	Pseudomonadota	Nitrosomonas	1044
FADDJMAI_00829	II-C	kSGB	Bacillota	-	1458
FAFFOKLN_00807	II-C	kSGB	Bacteroidota	-	1428
FAOGHKNC_00770	II-A	kSGB	Bacillota	-	1223
FBAJEPJK_01629	II-A	kSGB	Fusobacteriota	-	1377
FBDOCODP_00533	II-C	uSGB	Pseudomonadota	-	1526
FBECJIKF_00396	II-A	kSGB	Bacillota	-	1397
FBJEMOEM_01096	II-A	kSGB	Bacillota	Alicyclobacillus	1141
FBMGAGLN_01110	II-C	kSGB	Actinomycetota	Pasteurella	1166
FBPMIOIN_00716	II-A	kSGB	Pseudomonadota	Pelistega	1374
FCDAJKJM_01131	II-A	kSGB	Pseudomonadota	Glaesserella	1341
FCDEBECG_00765	II-A	kSGB	Pseudomonadota	-	1336
FCHDJBPK_01930	II-C	kSGB	Mycoplasmatota	-	1215
FCHLJLAH_02250	II-A	kSGB	Bacillota	-	1351
FDAIBNGA_00741	II-A	uSGB	Fusobacteriota	Fusobacterium	1353
FDEEIONF_01208	II-A	kSGB	Mycoplasmatota	Phytoplasma	1361
FDGPBGAH_00247	II-A	uSGB	Mycoplasmatota	-	1351
FDHHAOPP_00912	II-C	uSGB	Bacteroidota	-	1542
FDNCINBE_01503	II-A	uSGB	Fusobacteriota	-	1102
FEBAJGEM_00212	II-A	uSGB	Acidobacteriota	-	1314
FEECEECJ_00567	II-A	uSGB	Actinomycetota	-	1378
FEFIJFCH_00898	II-A	kSGB	Bacillota	-	1352
FELEAEJK_00340	II-A	UniProt	Bacillota	Clostridium	1352
FGDCLBNE_00336	II-A	kSGB	Bacillota	-	1345
FGHEKINC_00937	II-A	UniProt	Actinomycetota	Bifidobacterium	1388
FGOEAGFD_00402	II-A	uSGB	Bacillota	Clostridium	1337.5
FHNDOPJG_01270	II-A	UniProt	Fusobacteriota	-	1384
FIBPFDMB_00964	II-A	kSGB	Pseudomonadota	Sutterella	1123
FIDOGEBJ_00442	II-C	UniProt	Mycoplasmatota	Segatella	1214
FIHMJNBE_01325	II-C	kSGB	Bacillota	Hungatella	1113
FINCGHKK_00628	II-A	kSGB	Bacillota	-	1343
FJHGDNMA_00665	II-A	kSGB	Bacillota	-	1366.5
FJJMJHMM_00635	II-C	kSGB	Bacillota	Sporobacter	1010
FJODKGBM_01464	II-C	kSGB	Chlamydiota	-	1202
FJODKGBM_02045	II-C	kSGB	Chlamydiota	-	1202
FJOGOEJH_00104	II-C	kSGB	Pseudomonadota	-	1226
FKFKCAEB_01776	II-C	kSGB	Bacillota	-	1509.5
FKGEPBDD_01293	II-A	uSGB	Bacillota	-	1378
FKKDJEOP_00720	II-A	kSGB	Bacillota	-	1422
FLHAMLDM_01481	II-A	uSGB	Bacillota	Lactobacillus	1367
FLJEEDPJ_01062	II-A	kSGB	Pseudomonadota	-	1378
FLPPLIOP_00603	II-A	uSGB	Pseudomonadota	Acinetobacter	1128
FMGLIKLG_02026	II-A	uSGB	Bacillota	Anaerobacillus	1062
FMLFIFFK_00675	II-A	uSGB	Bacteroidota	-	1589
FMPIACPE_00931	II-A	kSGB	Bacillota	-	1360.5
FNBDAGKG_00067	II-C	kSGB	Chlamydiota	-	1222
FNBOGCIO_00837	II-C	kSGB	Bacillota	-	1209
FNEOPKLF_00797	II-A	kSGB	Pseudomonadota	Vibrio	1376
FNJPNBJI_02067	II-A	kSGB	Chlamydiota	Chlamydia	1382
FNLKLAHG_01179	II-C	uSGB	Pseudomonadota	-	1400
FOAGCPBA_00590	II-C	kSGB	Bacillota	-	1070
FOEBPDGF_00734	II-C	uSGB	Bacillota	-	1247
FOKACONK_00329	II-A	kSGB	Bacillota	-	1376
FOPODJEA_00204	II-A	uSGB	Bacillota	Solobacterium	1360
FPKEOPME_01145	II-A	UniProt	Actinomycetota	Bifidobacterium	1400
G0M2G7_LACPE	II-A	UniProt	Bacillota	Lactiplantibacillus	1383
G2Z1C1_FLABF	II-C	UniProt	Bacteroidota	Flavobacterium	1473
G2ZYP2_9RALS	II-C	UniProt	Pseudomonadota	Ralstonia	1062
G4CMU0_9NEIS	II-C	UniProt	Pseudomonadota	Neisseria	1097
G4Q6A5_ACIIR	II-A	UniProt	Bacillota	Bacillus	1358
G5JVJ9_9STRE	II-A	UniProt	Bacillota	Streptococcus	1338
G5KAN2_9STRE	II-A	UniProt	Bacillota	Streptococcus	1374
G9QLF2_9BACI	II-C	UniProt	Bacillota	Bacillus	1088
GADKJPFN_00395	II-A	kSGB	Bacillota	-	1381
GBHAPIOP_00870	II-A	uSGB	Bacteroidota	-	1563
GBLKAPEJ_02747	II-A	kSGB	Bacillota	Anaerococcus	1375
GBLPNJNL_00729	II-A	kSGB	Actinomycetota	-	1384
GBNLAICB_00600	II-C	uSGB	Pseudomonadota	-	1464
GBOCJOIC_00404	II-B	kSGB	Bacillota	-	1259
GCFIPPCG_00861	II-C	kSGB	Bacillota	Porphyromonas	1560
GCFLJDHC_01182	II-A	kSGB	Pseudomonadota	-	1396
GCJADMKG_01305	II-C	uSGB	Bacillota	-	1197
GCKNOFNP_00861	II-C	kSGB	Actinomycetota	Actinomyces	1138
GCPKNHBD_00581	II-A	uSGB	Pseudomonadota	-	1317
GDAEODBL_01144	II-A	kSGB	Candidatus Saccharibacteria	-	1355
GDCFLACL_00233	II-A	kSGB	Actinomycetota	-	1396
GDGOPMKM_00894	II-A	kSGB	Bacillota	Lactobacillus	1371
GDJLFBGD_00230	II-A	kSGB	Spirochaetota	-	1411
GDNFMBGJ_01295	II-A	kSGB	Bacillota	-	1357
GDNMBENB_02066	II-C	UniProt	Actinomycetota	Actinomyces	1098
GEADDJII_01011	II-C	uSGB	Bacteroidota	Fibrella	1438
GECGLPGD_00656	II-C	kSGB	Chlorobiota	-	1195
GEIKCAGN_01334	II-C	kSGB	Bacteroidota	Capnocytophaga	1211
GEMGMEJF_00590	II-C	kSGB	Bacillota	-	1506
GFBNBFPD_01016	II-B	uSGB	Pseudomonadota	-	1398
GFEBBKCI_00327	II-A	kSGB	Bacillota	-	1354
GFHCAHOL_00658	II-A	kSGB	Bacillota	-	1416
GFNOMIJK_00699	II-A	kSGB	Bacillota	Roseburia	1338
GFONCMLG_01447	II-A	kSGB	Bacillota	-	1318
GFOOJAKA_01331	II-B	kSGB	Bacillota	-	1115
GGBLNKKB_00484	II-A	kSGB	Bacillota	-	1464
GGFGKOML_00862	II-A	kSGB	Bacillota	Lactobacillus	1360
GGHGOIIC_00982	II-C	uSGB	Bacillota	Gemmiger	1077
GGLDNAPJ_00552	II-C	uSGB	Bacteroidota	-	1610
GGPHHMFI_00409	II-A	uSGB	Bacillota	-	1229
GHHMKBAL_01174	II-A	kSGB	Bacillota	-	956
GHLKLGBM_00219	II-A	uSGB	Actinomycetota	-	1387
GIABHNPG_00376	II-A	uSGB	Fusobacteriota	-	1090
GIHHDDFO_00035	II-C	kSGB	Bacteroidota	Porphyromonas	1566
GIIPKHDO_00791	II-A	kSGB	Bacillota	-	1331
GILIAMFL_00647	II-A	UniProt	Pseudomonadota	Plesiomonas	1398
GIOPJFNC_00697	II-A	kSGB	Pseudomonadota	Idiomarina	1105
GJACPIIC_00206	II-A	UniProt	Pseudomonadota	Turicibacter	1107
GJANEEBA_00573	II-A	kSGB	Pseudomonadota	Gibbsiella	1391
GJCBIPEF_00337	II-C	kSGB	Pseudomonadota	Lautropia	1056
GJCHADIB_00770	II-A	kSGB	Bacillota	-	1326
GJDPFEDJ_01067	II-A	kSGB	Bacillota	-	1373
GJEACAFG_00134	II-C	uSGB	Bacteroidota	-	1492
GJJPIMHL_00390	II-C	kSGB	Bacillota	-	1525
GKJLODDG_00753	II-C	kSGB	Bacillota	-	1369
GKJMMPPC_01323	II-A	UniProt	Bacillota	Streptococcus	1420
GKMCAAPE_01204	II-A	kSGB	Verrucomicrobiota	Akkermansia	1369
GKMNLKPO_00246	II-A	UniProt	Pseudomonadota	Marinobacter	1363
GKNOPPJA_00359	II-C	kSGB	Mycoplasmatota	Mycoplasma	1101
GKNPMFCM_00054	II-C	kSGB	Pseudomonadota	-	1155
GLBFCCNF_00708	II-A	uSGB	Bacteroidota	-	1355
GLCPPJMN_00198	II-C	kSGB	Bacillota	Gemmiger	1077
GLIGBGEK_00254	II-A	UniProt	Actinomycetota	Bifidobacterium	1385
GMDAEKLM_01194	II-C	UniProt	Bacillota	Neisseria	1082
GMGDJGMM_01541	II-C	uSGB	Pseudomonadota	-	1525
GMJJOKOL_00079	II-A	uSGB	Bacillota	-	1352
GMLDCLJD_00894	II-A	kSGB	Bacillota	-	1418
GMLJMFAM_00831	II-C	kSGB	Actinomycetota	Rothia	1131
GNBPJFOH_01517	II-A	kSGB	Pseudomonadota	Herminiimonas	1402
GNCNOBFN_00531	II-C	uSGB	Bacteroidota	-	1432
GNFJCNKP_01157	II-A	UniProt	Bacillota	Roseburia	1353
GNFOMHAC_01149	II-C	kSGB	Bacillota	-	1400
GNFPNCJA_00831	II-A	kSGB	Pseudomonadota	-	1352
GNJNNIEO_01091	II-C	uSGB	Pseudomonadota	-	1119
GOGGLAEL_00115	II-A	kSGB	Pseudomonadota	Vibrio	1064
GOMILGFI_00824	II-A	kSGB	Bacillota	Agathobacter	1342
GONKHING_00291	II-C	uSGB	Bacillota	Lactobacillus	1175
GPCPOFPE_01224	II-C	kSGB	Bacillota	-	1209
GPFNKAJN_00525	II-A	uSGB	Bacillota	-	1180
GPGANCKE_00740	II-C	uSGB	Bacillota	-	1097
GPKGMNCH_00406	II-A	uSGB	Actinomycetota	-	1374
GPMIAMAB_01015	II-C	kSGB	Spirochaetota	Leptospira	1059
H0UDA8_BRELA	II-C	UniProt	Bacillota	Brevibacillus	1092
H1YII5_9SPHI	II-C	UniProt	Bacteroidota	Mucilaginibacter	1473
H2A7K0_STRMD	II-A	UniProt	Bacillota	Streptococcus	1130
HABCABHO_01279	II-C	kSGB	Bacillota	-	1510
HBIEIPMN_01154	II-A	uSGB	Bacillota	-	1155
HBKNHFBJ_00493	II-A	UniProt	Pseudomonadota	Acinetobacter	1395
HBLGJIEC_00690	II-C	kSGB	Bacillota	-	1070
HBMHMPFH_00156	II-A	kSGB	Pseudomonadota	-	1105
HBOAKEOI_00601	II-A	kSGB	Bacillota	-	1402
HBOBHGLI_00206	II-A	kSGB	Bacillota	Lactobacillus	1343
HCBEGHPN_01423	II-A	kSGB	Actinomycetota	-	1415
HCBPCMKK_01388	II-C	kSGB	Bacillota	-	1216
HCDJFAPO_00340	II-C	kSGB	Pseudomonadota	Pseudohongiella	1238
HCDLCNGN_01323	II-A	kSGB	Bacillota	-	1331
HDKMKHCO_01712	II-C	kSGB	Bacteroidota	Chryseobacterium	1511
HDNCLAPC_00161	II-A	uSGB	Pseudomonadota	-	1420
HDNDBGBF_00389	II-C	kSGB	Bacteroidota	Prevotella	1225
HDNOKBOP_00344	II-A	kSGB	Actinomycetota	-	1381
HDPHEBDJ_01811	II-C	UniProt	Mycoplasmatota	Prevotella	1210
HEFBFHOJ_00163	II-A	UniProt	Bacillota	Limosilactobacillus	1382
HEKFDFDF_01934	II-A	kSGB	Pseudomonadota	-	1455
HEOMBOKA_01659	II-A	uSGB	Bacillota	-	1356
HEPBMHAO_01775	II-C	uSGB	Pseudomonadota	-	1075
HFBBNNNN_00509	II-A	uSGB	Bacillota	-	1354
HFOGJFEB_00827	II-B	kSGB	Bacillota	-	1240
HGEPGBCN_01291	II-A	UniProt	Bacillota	Subdoligranulum	1352
HGFIDPEE_01192	II-A	kSGB	Pseudomonadota	Candidatus Accumulibacter	1120
HGGEDFKK_02069	II-C	UniProt	Bacteroidota	Bacteroides	1527
HGHMECGF_00120	II-A	kSGB	Bacillota	-	1347
HGIHFFDB_00559	II-C	UniProt	Chloroflexota	Prevotella	1375
HHABILBG_01178	II-A	kSGB	Pseudomonadota	Xenorhabdus	1408.5
HHHGCFHN_00192	II-A	kSGB	Pseudomonadota	Marinobacter	1127
HHHGIOEJ_00208	II-C	kSGB	Pseudomonadota	-	1194
HHJNLCDB_01718	II-A	UniProt	Bacillota	-	1281
HHJOIKLH_00900	II-C	kSGB	Pseudomonadota	-	1109
HHPAHCLG_00409	II-A	uSGB	Bacillota	Leuconostoc	1099
HICHLFIP_00832	II-C	kSGB	Bacteroidota	Nonlabens	1259
HILNEBJK_00586	II-A	UniProt	Bacillota	Faecalitalea	1325
HJBLCOIJ_00255	II-C	kSGB	Bacillota	-	1092
HJNGNAPH_01902	II-A	uSGB	Bacillota	-	1371
HJOBCIIK_00064	II-C	uSGB	Candidatus Saccharibacteria	-	1074
HKJGGMHN_00318	II-A	kSGB	Spirochaetota	-	1461.5
HKMDFAJN_00874	II-C	kSGB	Chlorobiota	-	1210
HKPPAPFL_00776	II-A	kSGB	Bacillota	Thermobacillus	1369
HLCBODOG_01999	II-C	uSGB	Acidobacteriota	-	1508
HLJCJLPM_01379	II-A	kSGB	Pseudomonadota	-	1341
HLJMBGID_00004	II-C	kSGB	Bacillota	Christensenella	1212
HLJNKMPC_00173	II-C	uSGB	Pseudomonadota	-	1371
HLLBBGLK_00726	II-C	kSGB	Candidatus Saccharibacteria	-	1153
HLONFCOA_01313	II-A	uSGB	Actinomycetota	Atopobium	1362
HLPHMFAA_00169	II-A	kSGB	Bacillota	-	1394.5
HMDAMDPM_01230	II-C	kSGB	Bacillota	Lactobacillus	1165
HMGMDLME_01762	II-A	UniProt	Bacillota	Streptococcus	1345
HNBCGIDB_00004	II-C	uSGB	Bacillota	-	1156
HNDCIGFE_00250	II-A	kSGB	Bacillota	-	1392
HNEBGKKA_00174	II-C	uSGB	Bacteroidota	-	1390
HNNKPCMA_00346	II-A	uSGB	Pseudomonadota	-	1387
HODMCDBK_01277	II-C	uSGB	Bacillota	-	1225
HOHNPANE_01120	II-C	kSGB	Actinomycetota	Schaalia	1100
HPCINNPM_00505	II-A	uSGB	Pseudomonadota	-	1344
HPDMAOBK_01489	II-A	kSGB	Pseudomonadota	Idiomarina	1330
HPKHKCAI_00958	II-A	kSGB	Bacillota	Lactobacillus	1108
HPMJMKAB_01025	II-C	kSGB	Bacillota	Selenomonas	1092
I0AP30_IGNAJ	II-C	UniProt	Ignavibacteriota	Ignavibacterium	1688
I3C2S4_9FLAO	II-C	UniProt	Bacteroidota	Galbibacter	1397
I3TWJ0_TISMK	II-C	UniProt	Pseudomonadota	Tistrella	1049
I3Z8Z5_BELBD	II-C	UniProt	Bacteroidota	Belliella	1353
I4A2W8_ORNRL	II-C	UniProt	Bacteroidota	Ornithobacterium	1535
I9L4B5_LACPE	II-A	UniProt	Bacillota	Lactiplantibacillus	1361.5
IAKHKJFJ_00229	II-C	uSGB	Bacillota	-	1510
IAKMHICP_01934	II-A	kSGB	Pseudomonadota	-	1375
IALHHINN_00568	II-C	uSGB	Bacillota	-	1087
IALOGKLM_00413	II-C	kSGB	Bacillota	-	1350
IAPECGPJ_04089	II-C	UniProt	Bacteroidota	Bacteroides	1455
ICAAPLDP_00986	II-C	kSGB	Actinomycetota	Bifidobacterium	1121
ICDDDJHD_00401	II-A	kSGB	Cyanobacteriota	-	1104
ICDMHLCA_00898	II-C	kSGB	Pseudomonadota	-	1509
ICGFCKOP_00060	II-A	uSGB	Bacillota	-	1330
ICHNBJMI_00004	II-A	UniProt	Candidatus Saccharibacteria	-	1339
ICPAIAFP_01135	II-A	kSGB	Fibrobacterota	Chitinispirillum	1109
ICPBCDPP_00468	II-C	kSGB	Pseudomonadota	-	1218
IDAJAOMH_00226	II-A	kSGB	Cyanobacteriota	-	1093
IDEGFFAF_00875	II-A	kSGB	Bacillota	-	1346
IDHENJDO_00254	II-A	uSGB	Bacillota	-	1342
IDIBNKKL_01258	II-C	kSGB	Bacillota	-	1086
IDINCNEB_00772	II-C	kSGB	Bacillota	Bacillus	1113
IDPOGLNI_00591	II-C	UniProt	Actinomycetota	Collinsella	1046
IEIPILBN_01375	II-C	kSGB	Actinomycetota	Bifidobacterium	1151
IEJCMCLA_00189	II-C	UniProt	Pseudomonadota	Capnocytophaga	1224
IEJOHHDJ_00308	II-A	kSGB	Pseudomonadota	Haemophilus	1113
IEKKFMNM_00050	II-A	uSGB	Bacillota	Bacillus	1045
IEMCFHHA_01777	II-A	UniProt	Bacillota	Lacticaseibacillus	1363
IEPKPAJP_01153	II-A	kSGB	Bacillota	Leuconostoc	1358
IFAGCMDI_01825	II-A	UniProt	Pseudomonadota	-	1393
IFEMMMDA_00649	II-A	kSGB	Verrucomicrobiota	Rubritalea	1339
IFJCFDOL_01266	II-A	kSGB	Bacillota	Lactobacillus	1108
IFJHJJKA_01334	II-C	kSGB	Bacillota	Bacillus	1109.5
IFKODNKG_00479	II-A	uSGB	Spirochaetota	-	1465
IFLPKNJC_00395	II-A	kSGB	Pseudomonadota	Jannaschia	1383
IFPLDHNA_00328	II-C	uSGB	Bacillota	-	1559
IGKFEGLI_00773	II-A	kSGB	Pseudomonadota	-	1362
IHDODOAM_03114	II-C	UniProt	Bacillota	Parabacteroides	1536
IHHDBNNO_01288	II-A	uSGB	Bacillota	-	1346
IHHGPNGO_00746	II-A	kSGB	Bacillota	-	1332
IHLKCIJD_01143	II-C	uSGB	Chlorobiota	-	1189
IIECHIBK_00456	II-B	uSGB	Pseudomonadota	-	1416
IIEPAKAA_01569	II-C	UniProt	Bacillota	Bacteroides	1507
IIHLMAID_00401	II-C	UniProt	Bacteroidota	Odoribacter	1498
IIIGGIDK_01203	II-C	kSGB	Bacillota	-	1541
IILCEDJD_00617	II-A	kSGB	Verrucomicrobiota	-	1375
IILFBGHO_00992	II-A	uSGB	Bacillota	-	1375
IINBFANI_00827	II-C	kSGB	Bacteroidota	-	1244
IIOHDKHE_00594	II-C	uSGB	Bacillota	-	1146
IJLHPFDB_00966	II-C	kSGB	Bacillota	Agathobacter	1550
IJMAIAHM_00375	II-C	uSGB	Bacillota	-	1169
IJOGGLKJ_01444	II-A	uSGB	Bacillota	-	1352
IKCGCMMH_01618	II-A	kSGB	Pseudomonadota	Plesiomonas	1064
IKDAKDPA_00709	II-A	kSGB	Actinomycetota	-	1419
IKDBFLMF_00485	II-C	kSGB	Pseudomonadota	Nitrosospira	1027
IKFCODIE_00375	II-C	kSGB	Chloroflexota	-	1214
IKGOIMFN_00499	II-A	UniProt	Pseudomonadota	Alcanivorax	1129
IKHFGFHP_00899	II-C	kSGB	Actinomycetota	-	1141
IKNPHNAC_01683	II-A	kSGB	Bacillota	Weissella	1431
IKOMOOHE_00175	II-A	UniProt	Bacillota	-	1347
ILDLONCA_01025	II-A	kSGB	Bacillota	-	1371
ILIICPDG_00749	II-A	kSGB	Bacillota	-	1388
ILPDMCMM_01843	II-A	uSGB	Bacillota	Pelosinus	1356
IMBEHPIK_00774	II-A	uSGB	Bacillota	Alicyclobacillus	1154
IMHOOPHA_00912	II-A	uSGB	Bacillota	-	1208
IMNJKFNA_00682	II-C	kSGB	Spirochaetota	-	1424
IMODMOGJ_00257	II-A	kSGB	Bacillota	-	1330
INDNPCBK_00160	II-C	kSGB	Pseudomonadota	-	1197
INMENDLC_01026	II-A	uSGB	Bacillota	-	1398
INOIOIKN_00618	II-A	kSGB	Pseudomonadota	-	1392
INPLAAFG_00738	II-A	uSGB	Fusobacteriota	-	1343
IONBGGNM_03203	II-C	uSGB	Bacillota	-	1021
IPBKEBJN_00803	II-A	uSGB	Actinomycetota	Atopobium	1362
IPEKEDPM_00022	II-C	kSGB	Thermodesulfobacteriota	Desulfamplus	1128
IPGKABOO_00556	II-C	uSGB	Bacillota	-	1508
IPOPBGDA_01231	II-C	kSGB	Bacillota	-	1219
J2KJ07_9FLAO	II-C	UniProt	Bacteroidota	Chryseobacterium	1419
J2WFY6_9SPHN	II-C	UniProt	Pseudomonadota	Sphingobium	1110
J6LE60_9RHOB	II-C	UniProt	Pseudomonadota	Rhodovulum	1059
J8VVI1_ENTFC	II-A	UniProt	Bacillota	Enterococcus	1340
J9YH95_LEUGJ	II-A	UniProt	Bacillota	Leuconostoc	1355
JABPDNKH_01079	II-C	kSGB	Bacillota	-	1532.5
JAFBHIJC_00325	II-A	kSGB	Bacillota	Gottschalkia	1376
JAFJNJOK_00891	II-A	kSGB	Pseudomonadota	Gilliamella	1350
JAFNHBNP_00947	II-A	kSGB	Pseudomonadota	Dechloromonas	1115
JAHAAGEF_00598	II-C	uSGB	Bacillota	-	1100
JAILBINK_00254	II-C	uSGB	Pseudomonadota	-	1130
JAKACBAD_00095	II-C	kSGB	Bacillota	-	1509
JALNEIJL_00088	II-C	kSGB	Pseudomonadota	Nitrosomonas	1025
JAMAAEFE_01103	II-C	kSGB	Bacteroidota	Bacteroides	1499
JBBJHHMN_00769	II-A	uSGB	Bacillota	-	1391
JBCMHMPG_01163	II-A	kSGB	Spirochaetota	-	1414
JBDAOJJE_01115	II-A	kSGB	Pseudomonadota	-	1071
JBDONKMK_01395	II-A	kSGB	Bacillota	Weissella	1424
JBIGECOK_00598	II-C	uSGB	Bacillota	-	1118
JBKDEGLM_00885	II-A	kSGB	Cyanobacteriota	-	1366
JBNPFEMI_00952	II-A	uSGB	Candidatus Saccharibacteria	-	1355
JCLPIKJN_01487	II-A	UniProt	Bacillota	Clostridium	1414
JCOKBIJB_01945	II-A	kSGB	Bacillota	Lactobacillus	1316
JDCIFCGN_00683	II-A	kSGB	Pseudomonadota	-	1104
JDDAHAPM_00357	II-B	uSGB	Bacillota	-	1441
JDLNPCJD_01244	II-A	kSGB	Pseudomonadota	Snodgrassella	1349
JEDMFKJE_00199	II-C	kSGB	Bacillota	-	1155
JEEGBPHK_00517	II-A	kSGB	Bacillota	Desulfotomaculum	1360
JEIBMPGE_00504	II-C	kSGB	Actinomycetota	Actinomyces	1138
JEPHGFBI_00382	II-A	uSGB	Bacillota	-	1361
JFCMFFEO_00117	II-C	uSGB	Pseudomonadota	-	1216.5
JFLHCHPM_00340	II-C	uSGB	Bacillota	-	1089
JFNBMHNJ_00167	II-C	uSGB	Pseudomonadota	-	1130
JGADENMF_01394	II-C	uSGB	Actinomycetota	-	1204
JGBJGEKJ_00191	II-C	kSGB	Chlamydiota	-	1511
JGEIPCBD_00303	II-C	kSGB	Candidatus Saccharibacteria	-	1158
JGFEMIKP_00475	II-C	uSGB	Bacillota	-	1219
JGLGINCA_01685	II-A	kSGB	Bacillota	-	1347
JGPFDBIF_01931	II-C	kSGB	Actinomycetota	Corynebacterium	1090
JGPMAOCP_00376	II-C	kSGB	Pseudomonadota	-	1012
JHBIENLA_01685	II-A	UniProt	Pseudomonadota	-	1384
JHCHKFMN_00191	II-C	uSGB	Bacillota	-	1225.5
JHIFGODM_01373	II-A	kSGB	Bacillota	-	1315
JHNGJOBE_01215	II-A	kSGB	Bacillota	Lactobacillus	1103
JHOAJPBB_00982	II-C	kSGB	Pseudomonadota	-	1422
JIAJIJIM_00870	II-A	kSGB	Bacillota	Bacillus	1349
JIDBFAGA_00931	II-C	kSGB	Bacillota	-	1223
JIGEJILJ_00147	II-A	kSGB	Bacillota	Lactobacillus	1360
JIKAIAHD_00918	II-C	kSGB	Bacillota	-	1091
JINMCPML_00708	II-A	kSGB	Pseudomonadota	Jannaschia	1262
JJMMFJKM_02178	II-A	kSGB	Pseudomonadota	Haemophilus	1107
JKFDECPM_01230	II-C	UniProt	Bacteroidota	Tenacibaculum	1501
JKFEJEBD_00441	II-A	kSGB	Bacillota	-	1367
JKJDENIB_00029	II-A	uSGB	Verrucomicrobiota	-	1338
JLODCDCL_00538	II-C	uSGB	Chlamydiota	-	1151
JMGDJFIO_01818	II-A	kSGB	Bacillota	-	1340
JNCKAKAI_01890	II-A	UniProt	Bacillota	Lactobacillus	1104
JNGMAANE_00268	II-C	kSGB	Pseudomonadota	-	1373
JNGMGCEL_00684	II-C	kSGB	Actinomycetota	Actinomyces	1095
JNHDPNFL_01428	II-C	uSGB	Bacillota	-	1388
JNKGJJDO_01053	II-A	kSGB	Spirochaetota	-	1423
JNKPGLMJ_00619	II-C	kSGB	Ignavibacteriota	-	1192
JNOPCLDP_01065	II-A	kSGB	Pseudomonadota	-	1323
JOJHLLMF_01115	II-A	uSGB	Bacteroidota	-	1514
JPFCMPLN_00326	II-C	kSGB	Bacillota	Bacillus	1102
JPIFEOPK_00177	II-C	kSGB	Bacillota	-	1208
JPLLPNPI_00492	II-C	kSGB	Bacillota	Desulfotomaculum	1081
K0G350_ACTSU	II-C	UniProt	Pseudomonadota	Actinobacillus	1054
K0MXA7_LACCA	II-A	UniProt	Bacillota	Lacticaseibacillus	1361
K0ZH11_9STRE	II-A	UniProt	Bacillota	Streptococcus	1121
K1LQN8_9LACT	II-A	UniProt	Bacillota	Facklamia	1142
K2PT21_9FLAO	II-C	UniProt	Bacteroidota	Galbibacter	1391
K4I9M9_PSYTT	II-C	UniProt	Bacteroidota	Psychroflexus	1509
K6RXS8_LACPA	II-A	UniProt	Bacillota	Contendobacter	1360
K8Z8F3_9ENTE	II-A	UniProt	Bacillota	Catellicoccus	1140
KADOOEGP_00403	II-A	kSGB	Pseudomonadota	-	1363
KAFDALCE_00072	II-C	kSGB	Bacillota	-	1140.5
KAJBLPCB_01340	II-A	kSGB	Bacillota	Weissella	1425
KBAALNBL_00933	II-A	kSGB	Spirochaetota	-	1090
KBFCEDHI_01834	II-C	UniProt	Bacteroidota	Capnocytophaga	1459
KBHKBFCM_00453	II-A	uSGB	Bacillota	-	1091
KBNEOABI_00505	II-A	uSGB	Pseudomonadota	-	1344
KBPEJPMH_01410	II-A	uSGB	Bacillota	Lactobacillus	1382.5
KCAPGDIP_00702	II-C	uSGB	Candidatus Saccharibacteria	-	1133
KCENCGDH_00186	II-A	uSGB	Bacillota	-	1387
KCGOAHDI_01321	II-C	kSGB	Spirochaetota	Leptospira	1063
KCHBPDCB_00220	II-A	kSGB	Bacillota	-	1407
KCOGFPJG_00206	II-A	kSGB	Pseudomonadota	-	1386
KDHCKLJI_02313	II-C	kSGB	Bacillota	-	1230
KDHJFAGC_00057	II-A	kSGB	Pseudomonadota	Thauera	1353
KDIFKKJG_00846	II-C	kSGB	Nitrospirota	-	1175
KDKAIHDF_02138	II-A	kSGB	Pseudomonadota	Haemophilus	1070
KDKCKCAP_00900	II-A	uSGB	Bacillota	Lactobacillus	1105
KECJFDNJ_01062	II-A	kSGB	Bacillota	Tepidibacillus	1050
KEDCOGHO_00308	II-C	kSGB	Bacillota	-	1101
KEOOAHJL_01270	II-A	kSGB	Fusobacteriota	-	1134
KFDDLKKM_01301	II-A	kSGB	Bacillota	Anaerococcus	1344
KFDGBANN_01941	II-C	UniProt	Bacillota	Phocaeicola	1504
KGBDMALF_01418	II-A	UniProt	Candidatus Saccharibacteria	Eubacterium	1345
KGDOHFFC_00843	II-C	UniProt	Bacillota	Acetonema	1128
KGLLNNKP_00717	II-A	uSGB	Bacillota	-	1358
KHAMBEAA_00172	II-A	UniProt	Pseudomonadota	Alcanivorax	1129
KHCCHANK_01071	II-A	uSGB	Bacillota	Tepidibacillus	1050
KHGLJNAB_01212	II-C	uSGB	Bacillota	-	1379
KHMMGALF_01382	II-A	kSGB	Pseudomonadota	-	1361
KHOHBAMO_00968	II-A	kSGB	Bacillota	-	1105
KIADOGLM_00695	II-A	kSGB	Pseudomonadota	Idiomarina	1336
KIFLJLMB_01008	II-A	kSGB	Bacillota	-	1354
KIPICGBL_01758	II-A	kSGB	Pseudomonadota	Alcanivorax	1354
KIPNGPIL_01248	II-C	kSGB	Bacillota	-	1097
KJBIHCLK_00967	II-C	uSGB	Cyanobacteriota	Chroogloeocystis	1031
KJBOJDPI_00023	II-A	kSGB	Bacillota	-	1007
KJDJIMJH_03344	II-A	UniProt	Bacillota	Ruminococcus	1339
KJGLLHGA_01011	II-A	kSGB	Pseudomonadota	-	1365
KJKNBLFI_00092	II-A	uSGB	Bacillota	-	1305.5
KJMMLKLD_04295	II-C	kSGB	Bacillota	-	1507
KKANCOCP_00218	II-A	kSGB	Bacillota	-	1376
KKCJOHNB_01846	II-C	kSGB	Bacillota	-	1208
KKDMPMEL_00319	II-A	kSGB	Pseudomonadota	Erwinia	1357
KKEMIPPL_00895	II-C	uSGB	Pseudomonadota	-	1197
KKGOFGLB_00794	II-C	kSGB	Actinomycetota	Actinomyces	1147
KKHAHOCB_01154	II-C	uSGB	Bacillota	-	1113
KKLHFFKP_00652	II-A	kSGB	Bacillota	Smithella	1311
KLDHFNFB_00124	II-A	UniProt	Actinomycetota	Thomasclavelia	1116
KLDKHMCM_02177	II-A	kSGB	Bacillota	-	1357
KLFJPDMI_01418	II-A	UniProt	Actinomycetota	Collinsella	1374
KLFMKGMO_00522	II-B	kSGB	Bacillota	-	1428
KLIABKMC_00365	II-A	kSGB	Actinomycetota	-	1396
KLJKLPAP_00745	II-C	uSGB	Bacillota	-	1391
KLOHIFJO_00673	II-C	kSGB	Pseudomonadota	-	1394
KMJOLFJM_00278	II-A	UniProt	Actinomycetota	Enteroscipio	1371
KMLHEOIG_00505	II-A	kSGB	Pseudomonadota	Candidatus Accumulibacter	1350
KMNGEAMK_00691	II-C	UniProt	Bacillota	Faecalitalea	1100
KMOGEBHB_00890	II-A	uSGB	Bacillota	-	1357
KMOGMMAM_00231	II-A	uSGB	Pseudomonadota	-	1376
KMPGBCOB_00130	II-A	kSGB	Actinomycetota	-	1404
KNFPAANF_00181	II-A	kSGB	Bacillota	Fusobacterium	1390
KNGOACBL_00882	II-C	kSGB	Bacteroidota	-	1479
KNMPDFKJ_01379	II-A	UniProt	Bacillota	Parvimonas	1343
KNNMFHFF_00732	II-A	kSGB	Bacillota	-	1338
KOHMPBDI_01400	II-C	uSGB	Bacteroidota	-	1232
KOIOAMBD_01120	II-A	kSGB	Pseudomonadota	Candidatus Accumulibacter	1349
KOLADEMG_00317	II-C	uSGB	Bacillota	-	1122
KONHHGNJ_01454	II-C	UniProt	Bacteroidota	Hoylesella	1494
KONPOLNL_00726	II-A	kSGB	Pseudomonadota	-	1336
KOPOJCAC_01602	II-C	UniProt	Bacillota	Ruthenibacterium	1084
KPACOPJF_00974	II-C	kSGB	Chloroflexota	-	1202
KPILBPBF_01199	II-A	kSGB	Mycoplasmatota	Phytoplasma	1364
KPJJMKEG_00980	II-C	kSGB	Spirochaetota	-	1422
KPOOIKJO_00084	II-C	uSGB	Bacillota	Bacillus	1091
KPPDACPF_01302	II-C	kSGB	Bacillota	Bacillus	1099
L1NKM1_9FLAO	II-C	UniProt	Bacteroidota	Capnocytophaga	1426
LAGCKLDF_00756	II-C	kSGB	Bacillota	-	1525
LAGFGILJ_01062	II-A	UniProt	Actinomycetota	Collinsella	1401
LAIGJPBJ_00325	II-C	kSGB	Candidatus Saccharibacteria	-	1144
LAIJIIFI_00093	II-A	kSGB	Bacillota	-	1402
LALACJDD_00286	II-A	kSGB	Actinomycetota	-	1378
LBDKBOND_00012	II-C	kSGB	Bacillota	-	1079
LBDNMALA_01330	II-A	kSGB	Bacillota	Weissella	1355
LBEAHJJD_01726	II-C	kSGB	Actinomycetota	Corynebacterium	1099
LBENGPDG_00912	II-A	UniProt	Bacillota	Lactobacillus	1352
LBMEGOFC_00008	II-A	kSGB	Bacillota	-	1350
LBOLOJIN_00893	II-A	kSGB	Bacillota	Dialister	1393
LCNJEOGJ_00915	II-C	kSGB	Actinomycetota	Gardnerella	1190
LCPIGDGF_01738	II-C	kSGB	Pseudomonadota	Mucilaginibacter	1357
LDEPGHNN_01164	II-A	kSGB	Bacillota	Clostridium	1364
LDGAOJLE_00132	II-A	kSGB	Actinomycetota	-	1373
LDGEMIFI_00364	II-A	kSGB	Bacillota	-	1390
LDGHMFEJ_00789	II-A	kSGB	Bacillota	Desulfosporosinus	1351
LDHGBFDE_00665	II-A	uSGB	Bacteroidota	-	1511
LDHGGHCD_01994	II-C	kSGB	Verrucomicrobiota	Akkermansia	1113
LDOELDJI_00544	II-A	uSGB	Bacillota	-	1351
LDOJOGMJ_00287	II-C	kSGB	Actinomycetota	-	1425
LEFDBOOJ_00093	II-C	kSGB	Actinomycetota	-	1205
LEHBHNCB_00198	II-B	kSGB	Pseudomonadota	-	1424
LEJJAIAI_00925	II-C	kSGB	Bacillota	Desulfallas	1081
LEOBDLDG_00959	II-B	kSGB	Bacillota	-	1422
LFBFMIGK_01103	II-A	kSGB	Bacillota	-	1332
LFMKBHCL_00900	II-B	uSGB	Pseudomonadota	-	1244.5
LFPPKIPJ_01212	II-C	uSGB	Bacillota	-	1088
LGCMBILP_00142	II-A	kSGB	Bacillota	Desulfosporosinus	1392
LGDLGBOJ_01027	II-C	kSGB	Bacillota	-	1079
LGHCIDOL_00077	II-A	UniProt	Bacillota	Lactobacillus	1353
LGMOIBPE_01602	II-C	UniProt	Bacillota	Phocaeicola	1499
LGPBGKKJ_00736	II-C	kSGB	Candidatus Saccharibacteria	-	1118
LHBKDOJP_00684	II-C	kSGB	Pseudomonadota	-	1225
LHBPJCFM_00129	II-A	kSGB	Bacillota	-	1396
LHFMKAID_00902	II-A	uSGB	Bacillota	Dialister	1378
LHJCPDNL_00502	II-A	kSGB	Bacillota	Anaerococcus	1341
LIDMMBNM_00035	II-C	uSGB	Actinomycetota	Actinomyces	1101
LIJFLDFN_00002	II-A	kSGB	Bacillota	Agathobacter	1353
LILKKKIE_02110	II-C	kSGB	Bacillota	-	1153
LILNHFJD_00026	II-C	kSGB	Bacillota	-	1512
LINGKDEI_02289	II-A	kSGB	Bacillota	Leuconostoc	1438
LJDJECOC_01573	II-A	UniProt	Bacillota	Clostridium	1356
LJHKCKGH_00619	II-C	kSGB	Cyanobacteriota	-	1256
LJHNCNAL_00782	II-A	kSGB	Actinomycetota	-	1369
LJNCJFHI_00414	II-C	uSGB	Candidatus Saccharibacteria	-	1139
LKCLCCOF_00738	II-A	kSGB	Bacillota	-	1331
LKNBGOAI_00898	II-A	kSGB	Bacillota	Weissella	1114
LKONOEHI_00918	II-A	uSGB	Pseudomonadota	-	1392
LLCNNHKL_00521	II-A	uSGB	Bacillota	-	1345
LLHHMOPA_02072	II-C	uSGB	Bacillota	Lactobacillus	1166
LLJAAEHB_00777	II-C	kSGB	Bacteroidota	Alistipes	1216
LMCBLGCK_01422	II-C	kSGB	Bacillota	-	1053
LMFHGBKO_00264	II-A	uSGB	Actinomycetota	Collinsella	1396
LMGENELP_00377	II-A	uSGB	Bacteroidota	-	1614
LMMMLHKM_02288	II-C	kSGB	Bacillota	-	1221
LMNHLEMP_00021	II-A	kSGB	Pseudomonadota	Pseudohongiella	1354
LMPKABFN_00004	II-A	UniProt	Pseudomonadota	Treponema	1395
LNAPDLHH_00307	II-A	kSGB	Bacillota	-	1377
LNCNEIGI_00567	II-A	kSGB	Bacillota	Lactobacillus	1372
LNLGDFFC_00407	II-A	uSGB	Mycoplasmatota	Acholeplasma	1104
LNNNIGDA_00910	II-C	kSGB	Bacillota	-	1487
LNOMAGCK_00814	II-C	kSGB	Bacillota	-	1380
LOBEEFDC_00365	II-A	kSGB	Bacillota	Lactobacillus	1350
LOCHMAEK_00121	II-A	kSGB	Bacillota	-	1427
LOEJJJJE_00022	II-A	kSGB	Bacillota	-	1312
LPEAHEHG_01071	II-C	uSGB	Bacillota	Gemmiger	1074
LPEBMDOA_00910	II-A	kSGB	Bacillota	-	1350
M3INT0_STROR	II-A	UniProt	Bacillota	Streptococcus	1416
M4R7E0_BIBTR	II-C	UniProt	Pseudomonadota	Bibersteinia	1045
M4S2X5_9SPHN	II-C	UniProt	Pseudomonadota	Sphingomonas	1053
M4V7E7_9PROT	II-C	UniProt	Bdellovibrionota	Pseudobdellovibrio	1027
MAEGJFOA_00400	II-C	kSGB	Bacillota	-	1370
MAHLLCOJ_00201	II-C	UniProt	Bacillota	Porphyromonas	1193
MALACINL_01649	II-A	kSGB	Pseudomonadota	Marinobacter	1133.5
MANLKOOG_00075	II-C	uSGB	Bacillota	Anaerobacillus	1084
MAOLOBHO_00073	II-A	kSGB	Bacillota	-	1327
MBHGFBNI_00905	II-A	uSGB	Bacillota	-	1376
MBIKIGJE_00372	II-C	kSGB	Pseudomonadota	-	1373
MBMENGKG_01527	II-A	kSGB	Pseudomonadota	Candidatus Accumulibacter	1123.5
MBMOKBGO_00796	II-A	kSGB	Bacillota	Lactobacillus	1352
MCCGPBMD_00007	II-C	kSGB	Bacillota	-	1520
MCFLEFJK_00397	II-A	kSGB	Bacillota	Lactobacillus	1359
MCLBKAHE_01344	II-A	uSGB	Pseudomonadota	-	1372
MCLECJGL_00894	II-A	UniProt	Bacillota	Megasphaera	1351
MDBFHKIA_02301	II-C	kSGB	Bacillota	-	1517
MDDDOADH_00941	II-C	kSGB	Bacillota	-	1502
MDDEIMBE_00056	II-C	uSGB	Bacillota	-	1102
MDICFPCK_00420	II-C	uSGB	Chlamydiota	-	1136
MDKPOBKN_02716	II-C	kSGB	Bacteroidota	Prevotella	1526
MDLLPJCE_00147	II-A	kSGB	Spirochaetota	-	1501
MDMIFHOK_02237	II-C	kSGB	Actinomycetota	Corynebacterium	1107
MDOPNHJC_00844	II-A	kSGB	Bacillota	-	1152
MEIAMIIL_00022	II-A	kSGB	Bacillota	-	1366
MEJIFENE_01328	II-C	uSGB	Bacillota	-	1181
MENMNJCI_02211	II-C	kSGB	Bacillota	-	1221
MEPAPHFJ_01240	II-A	kSGB	Bacillota	Coprococcus	1353
MFAAHIPA_01443	II-A	kSGB	Bacillota	Lactobacillus	1097
MFAGHNOJ_00923	II-A	uSGB	Bacillota	-	1361
MFDEKGGH_01958	II-C	uSGB	Bacillota	-	1502
MFFHGJFP_00659	II-A	uSGB	Pseudomonadota	-	1399
MFLPFDDA_01406	II-A	kSGB	Spirochaetota	-	1422
MFMOPILK_01006	II-C	uSGB	Deferribacterota	-	1216
MFOFPOIN_00629	II-A	kSGB	Candidatus Saccharibacteria	-	1342
MGHANGKB_01714	II-C	kSGB	Verrucomicrobiota	Akkermansia	1109
MGJOKMKK_00471	II-A	kSGB	Bacillota	Seinonella	1350
MHBJFJNL_00294	II-A	kSGB	Pseudomonadota	Vibrio	1376
MHDPMBCJ_00874	II-A	kSGB	Bacillota	-	1353
MHOBKKJB_01821	II-C	UniProt	Bacillota	Edaphobacillus	1084
MIBGHBOF_01613	II-A	UniProt	Pseudomonadota	Idiomarina	1113
MIDFIOFG_00348	II-C	kSGB	Bacillota	-	1490
MIICPCNL_01035	II-A	kSGB	Pseudomonadota	-	1333
MJDDNAJL_00056	II-A	kSGB	Bacillota	-	1353
MJEENJCG_00961	II-A	uSGB	Pseudomonadota	-	1047
MJHIKBIP_00265	II-A	kSGB	Fusobacteriota	Leptotrichia	1360
MJJODBGK_01264	II-A	kSGB	Pseudomonadota	Halomonas	1047
MKCDGCHA_01293	II-C	uSGB	Bacillota	-	1391
MKNCCCEK_03004	II-C	kSGB	Bacteroidota	Labilibaculum	1358
MLBPAICB_00549	II-C	kSGB	Bacillota	-	1121
MLGHHPBB_05171	II-A	kSGB	Bacillota	-	1340
MLKNDFHG_00820	II-A	kSGB	Pseudomonadota	Thauera	1118
MLNMJJEK_00573	II-A	kSGB	Bacillota	-	1334
MMFJCBJB_01399	II-C	kSGB	Spirochaetota	Leptospira	1061
MMHHKIOC_01186	II-A	uSGB	Bacillota	Pelotomaculum	1436
MMNLJFCB_00821	II-A	kSGB	Bacillota	-	1318
MNEGCGGM_00450	II-C	kSGB	Bacillota	Gemmiger	1074
MNMEEBBH_00282	II-A	kSGB	Pseudomonadota	Paraglaciecola	1113
MNMJJMDO_01771	II-C	uSGB	Bacillota	-	1394
MOAOFPPO_01787	II-C	kSGB	Bacteroidota	-	1504
MOCNEAAL_00962	II-A	kSGB	Bacillota	-	1331
MOIFFBNO_00239	II-B	kSGB	Pseudomonadota	-	1443
MOPDJOPI_00319	II-A	kSGB	Pseudomonadota	Plesiomonas	1401.5
MPCKHJLP_00793	II-A	uSGB	Bacillota	-	1324
MPECJOHH_00132	II-C	UniProt	Chlorobiota	Porphyromonas	1187
MPOEDADB_00678	II-A	kSGB	Bacteroidota	-	1395
MPPCNFDK_00481	II-A	uSGB	Bacillota	-	1351
MPPGIOIB_00570	II-A	kSGB	Bacillota	-	1349
NAALNEFK_01536	II-C	uSGB	Bacteroidota	Mucilaginibacter	1221
NAJGNMLN_01506	II-A	kSGB	Bacillota	-	1351
NAJLKFJC_01005	II-A	kSGB	Pseudomonadota	Ferrimonas	1406
NBBNJDOC_00817	II-A	UniProt	Pseudomonadota	Acinetobacter	1338
NBEEPJDB_00463	II-C	kSGB	Bacillota	-	1511
NBGAHEMD_00446	II-C	kSGB	Bacillota	-	1236
NBKPJEBC_00106	II-A	kSGB	Bacillota	-	1369
NBLHPCDN_00924	II-A	uSGB	Bacillota	-	1367
NCBFOKPN_00801	II-C	uSGB	Pseudomonadota	-	1392
NCCKGMGC_01767	II-C	uSGB	Bdellovibrionota	-	1211
NCDCMDIE_01056	II-A	kSGB	Thermodesulfobacteriota	Desulfobacterium	1307
NCGPOHDJ_00342	II-B	uSGB	Pseudomonadota	-	1409
NCIANJKI_01193	II-C	kSGB	Bacteroidota	Mucilaginibacter	1396
NCJHJMMN_00807	II-A	kSGB	Pseudomonadota	Shewanella	1353
NDDMKELA_01552	II-C	uSGB	Pseudomonadota	Nitrococcus	1055
NEDAGLOF_00076	II-A	kSGB	Bacillota	-	1352
NEFLEDIF_01869	II-A	UniProt	Pseudomonadota	Gilliamella	1122
NEJILNKP_00201	II-C	kSGB	Pseudomonadota	-	1011
NEKDFJGD_01435	II-C	kSGB	Bacteroidota	-	1220
NENNEPJP_00412	II-C	kSGB	Bacteroidota	Segatella	1483
NFAKHBCA_00792	II-A	UniProt	Bacillota	-	1111
NFHEKFDH_01043	II-A	kSGB	Pseudomonadota	-	1182
NFIJNFEK_00440	II-C	kSGB	-	-	1102
NFJFJJMH_00719	II-A	uSGB	Bacillota	-	1315
NFNCKPJC_00408	II-A	uSGB	Bacteroidota	-	1563
NFNFBCMI_00457	II-C	kSGB	Bacillota	-	1499
NGANKKPJ_01340	II-A	kSGB	Pseudomonadota	Thauera	1351
NGDJABCN_00746	II-C	kSGB	Actinomycetota	-	1003
NGMBADPL_00747	II-A	uSGB	Bacillota	Dialister	1382
NGMGEPED_01092	II-C	uSGB	Bacillota	-	1093
NHJODDAB_01446	II-A	kSGB	Actinomycetota	-	1387
NHKIJFKF_00638	II-A	uSGB	Bacteroidota	-	1601
NHNFKKBA_01297	II-A	kSGB	Pseudomonadota	Acinetobacter	1341
NHOLJJPE_01207	II-A	kSGB	Chlorobiota	-	1091
NIJDBGDA_01026	II-A	kSGB	Pseudomonadota	Serratia	1365
NIJFGKKO_00827	II-C	uSGB	Actinomycetota	-	1001
NIKPNAKC_01313	II-A	uSGB	Mycoplasmatota	Acholeplasma	1115
NIKPNAKC_02646	II-A	uSGB	Mycoplasmatota	Acholeplasma	1353
NINDIAPD_00623	II-C	kSGB	Bacillota	-	1083
NIOIAPAM_00953	II-C	UniProt	Bacillota	Bacteroides	1510
NIPLHHFO_01098	II-C	kSGB	Pseudomonadota	-	1199
NJANOFKJ_00185	II-C	uSGB	Pseudomonadota	-	1393.5
NJCBGEJI_02019	II-C	uSGB	Bacteroidota	Apibacter	1257
NJDNHFII_00764	II-C	kSGB	Bacillota	-	1148
NJHANKOA_00971	II-A	UniProt	Bacillota	-	1355
NJPANPJH_01475	II-C	uSGB	Bacillota	Lactobacillus	1157
NKBJHJGL_00215	II-A	uSGB	Pseudomonadota	Thiomicrospira	1355
NKKBBPAG_01072	II-A	kSGB	Spirochaetota	-	1445
NKLLPEEA_00472	II-A	kSGB	Pseudomonadota	Gilliamella	1123
NKMELNJF_00115	II-C	UniProt	Candidatus Saccharibacteria	-	1145
NLCGEHNP_01160	II-C	kSGB	Bacillota	Lactobacillus	1069
NLJHLJGO_01498	II-C	kSGB	Bacteroidota	Porphyromonas	1542
NMGFHNBL_01085	II-C	kSGB	Bacillota	-	1100
NMGNGHIO_00194	II-A	kSGB	Bacillota	-	1349
NMKNALOB_00132	II-A	kSGB	Armatimonadota	Fimbriimonas	1146
NMNIEAJO_01075	II-A	UniProt	Bacillota	Anaerobutyricum	1351
NNAJLGLO_01586	II-A	kSGB	Bacillota	Lactobacillus	1097
NNKJLFAK_01394	II-C	UniProt	Pseudomonadota	Prevotella	1485
NNNCPDJA_00353	II-C	kSGB	Bacillota	-	1174
NOACMEID_00753	II-C	kSGB	Pseudomonadota	Dyadobacter	1457
NOGCIFML_00704	II-A	kSGB	Bacillota	Edaphobacillus	1379
NOGLGALJ_00778	II-A	UniProt	Bacillota	Fusobacterium	1367
NOLPENKP_02110	II-C	kSGB	Pseudomonadota	-	1242
NOPMOIBA_00524	II-A	uSGB	Actinomycetota	-	1362
NPFIDNKI_00575	II-A	kSGB	Bacillota	-	1353
NPJIAKKM_01660	II-C	uSGB	Pseudomonadota	-	1074
NPKCPODO_01272	II-C	uSGB	Pseudomonadota	Thiorhodospira	1062
NPNPJLDC_01342	II-C	kSGB	Bacillota	-	1509
NPOPJGJP_01545	II-C	kSGB	Bacillota	-	1207
NPPOEEJP_00523	II-C	uSGB	Pseudomonadota	-	1220
OAGNNEFI_00676	II-C	kSGB	Bacillota	-	1175
OBAODFOP_01065	II-C	uSGB	Bacillota	-	1100
OBBKFNLF_00522	II-C	kSGB	Bacillota	-	1211
[truncated: 211 more rows]

## Sheet: Figure 2
Figure 2a
>SauCas9
M--------------KRNYILGLDIGITSVGYGIIDYETR----DVID--------------AGVRLFKEANV-E---N-----NEGRRSKRGARRLKRRRRHRIQRVKKLLFDYNLLT------D--H------------S---E------------------LSGINPYEARVKGLSQK-----LSEEEFSAALLHLAKRRGVHNVNE-VEEDTG------N--------------------ELS-TKEQISRNS---KALEE---------KYVAE-----------------------LQL-ER--LK---K----DGE----------------------------------------------------------------------------…
>Nme2Cas9
MAAF------KP--NPINYILGLDIGIASVGWAMVEIDEEENPIRLID--------------LGVRVFERAEV-P---KTGDSLAMARRLARSVRRLTRRRAHRLLRARRLLKREGVLQ------A--ADF---DENGL--I---K------------------SLPNTPWQLRAAALDRK-----LTPLEWSAVLLHLIKHRGYLSQRK-NEGETA-------D------------------KELGALLKGVANNA---HALQTGD------FRTPAE-----------------------LAL-NK--FE---KE---SGH----------------------------------------------------------------------------…
>AnaCas9
MWYA------SLM-SAHHLRVGIDVGTHSVGLATLRVDDHGTPIELLS--------------ALSHIHDSGVG-KEGKKDHDTRKKLSGIARRARRLLHHRRTQLQQLDEVLRDLGFPIPTPGEFLDLNE---------------Q------------------TDPYRVWRVRARLVEEKLPE-ELRGPAISMAVRHIARHRGWRNPYS-KVESLL------SP------------------AEESPFMKALR------ERILATTGEVLDDGITPGQAMAQ-------------------VALTH-------------NIS----------------------------------------------------------------------------…
>CjeCas9
M----------------ARILAFDIGISSIGWAFSENDE------LKD--------------CGVRIFTKVEN-P---KTGESLALPRRLARSARKRLARRKARLNHLKHLIANEFKLN------Y--EDYQSFDESLAKAY---K------------------GSLISPYELRFRALNEL-----LSKQDFARVILHIAKRRGYDDIKN-SDD-----------------------------KEKGAILKAIKQNE---EKLAN--------YQSVGEYLYK-------------------EYF-QK--FKENSKE---FTN----------------------------------------------------------------------------…
>AIKKFDGD_01584
MEITINREIGKLG-LPRHLVLGMDPGIASCGFALIDTANR----EILD--------------LGVRLFDSPTH-P---KTGQSLAVIRRGFRSTRRNIDRTQARLKHCLQILKAYGLIP------Q--DAT---KEYFH--T---T------------------KGDKQPLKLRVDGLDRL-----LNDREWALVLYSLCKRRGYIPHGE-GNQDKS--------------------------SEGGKVLSALAANK---EAIAETS------CRTVGEWLAQ-------------------------------------QPQ----------------------------------------------------------------------------…
>CdiCas9
M----------------KYHVGIDVGTFSVGLAAIEVDDAGMPIKTLS--------------LVSHIHDSGLD-PDEIKSAVTRLASSGIARRTRRLYRRKRRRLQQLDKFIQRQGWPVIE----L--ED---------------Y------------------SDPLYPWKVRAELAASYIADEKERGEKLSVALRHIARHRGWRNPYA-KVSSLY------LP------------------DGPSDAFKAIR------EEIKRASGQPVPETATVGQMVTL-------------------CEL-G-------------TLK----------------------------------------------------------------------------…
>AceCas9
MGGS------EVGTVPVTWRLGVDVGERSIGLAAVSYEE-DKPKEILA--------------AVSWIHDGGVGDE---RSGASRLALRGMARRARRLRRFRRARLRDLDMLLSELGWTP------L--PDK--------------N------------------VSPVDAWLARKRLAEEYVVDETERRRLLGYAVSHMARHRGWRNPWT-TIKDLK------NL------------------PQPSDSWERTR------ESLEARYSVSLE-PGTVGQWAGYLLQRAPG------------IRL-NP--TQ---QSAGRRAE----------------------------------------------------------------------------…
>SpyCas9
M--------------DKKYSIGLDIGTNSVGWAVIT-DEYKVPSKKFKVLGNTDRHSIKKNLIGALLFDSGE----------T-AEATRLKRTARRRYTRRKNRICYLQEIFSNEMAKV-D----D--SFFHRLEESFL--VEEDKKHERHPIFGNIVDEVAYHEKYPTIYHLRKKLVDSTD---KADLRLIYLALAHMIKFRGHFLIEGDLNPDNSDVDKLFIQLVQTYNQLFEENPINASGVDAKAILSARLSKSRRLENLIAQLPGEKK-NGLFGNLIALSLGLTPNFKSNFDLAEDAKLQL-SKDTYD---DD---LDNLLAQIGDQYADLFLAAKNLSDAILLSDILRVNTEITKAPLSASMIKRYDEHHQDLTLLKALVRQQLPEKYKEIFFD…
Figure 2d
Data represented as nucleotide frequency
	C	G	T	A
0	0.208702	0.259613	0.247728	0.283957
1	0.124728	0.329506	0.233137	0.312629
2	0.13973	0.324936	0.261246	0.274089
3	0.202518	0.298671	0.336653	0.162158
4	0.0152069	0.726455	0.00225702	0.256081
5	0.103612	0.111858	0.562672	0.221857
6	0.0854252	0.318154	0.375825	0.220595
7	0.0731263	0.155892	0.655509	0.115473
Figure 2e
	AA	AG	AT	AC	GA	GG	GT	GC	TA	TG	TT	TC	CA	CG	CT	CC
AA	0	0	0	0	0.28117	0	0.518577	0.071841	0	0	0	0	0	0	0	0
AG	0	0	0	0	0	0	0.397479	0	0	0	0	0	0	0	0	0
AT	0.400526	0	0.590229	0.184866	0.680521	0.372608	0.726551	0.675412	0	0	0	0	0	0	0	0
AC	0	0	0	0	0.111239	0	0.432488	0	0	0	0	0	0	0	0	0
GA	0	0	0	0	0.0411398	0	0.450567	0	0	0	0	0	0	0	0	0
GG	0	0	0	0	0.147777	0	0.597224	0	0	0	0	0	0	0	0	0
GT	0.389379	0.225326	0.687799	0.231847	0.701119	0.541582	0.827528	0.710705	0	0	0	0	0	0	0	0
GC	0	0	0.0400432	0	0.259492	0	0.657187	0.113776	0	0	0	0	0	0	0	0
TA	0	0	0	0	0.23235	0	0.471588	0	0	0	0	0	0	0	0	0
TG	0	0	0	0	0.151129	0	0.469429	0	0	0	0	0	0	0	0	0
TT	0.478302	0	0.596501	0.0541994	0.685991	0.414931	0.791577	0.651628	0	0	0	0	0	0	0	0
TC	0	0	0	0	0.0958545	0	0.499566	0	0	0	0	0	0	0	0	0
CA	0	0	0	0	0.0863769	0	0.34827	0	0	0	0	0	0	0	0	0
CG	0	0	0	0	0	0	0.26819	0	0	0	0	0	0	0	0	0
CT	0.162844	0	0.225513	0	0.548399	0.126704	0.702163	0.299037	0	0	0	0	0	0	0	0
CC	0	0	0	0	0	0	0.148345	0	0	0	0	0	0	0	0	0.0915446

## Sheet: Figure 3
Figure 3a
CoCas9 editing activity
	rep 1	rep 2	rep 3
ADAM	46.3	38.5	21.5
B2M	19.9	16.3	21
BCR	43.6	24.4	25.5
CACNA2D4	24.1	22.7	21.8
CCR5	21.6	11	12.2
Chr6	36.2	35.8	34.4
Chr8	52.8	33.3	30.8
CXCR4	8	6	10
DNMT1	45.2	43.6	41.9
EMX1	23.1	16	23.8
FANCF	24	23.6	28.6
FAS	48.5	35.2	31.8
HBB	46	36.5	37.8
HBG1	2.4	2.9	1
HEKsite1	56	55.3	55.8
HEKsite3	32.5	30.4	34.7
HEKsite4	13.6	13.2	13.1
HPRT	2.8	1.5	1.9
IL2RG	69.6	43	34
Match8	45	37.2	27.8
PD1	21.6	10.2	12.3
TRAC	36.6	33.9	36.5
TRBC	12.7	5.8	11.4
VEGFAsite3	45.3	42.6	47.9
VEGFAsite2	41.1	40.8	32
ZSCAN2	6.9	6.8	4.9
Figure 3b
% of on-target reads
	SpCas9	CoCas9
gRNA2-HPRT	58.9614	99.9064
gRNA2-VEGFAsite2	0.216548	38.9511
gRNA3-ZSCAN2	66.3259	88.4334
gRNA1-Chr6	98.0084	100
Figure 3c
	BCL-g1			BCL-BEg2			BCL-BEg3a			BCL-BEg4			H1-g1			H1-BEg1a			H1-BEg2			H1-g3.1			H2-g1			H2-BEg2			H2-BEg3a			H2-BEg4			H3-g1			H3-BEg1			H4-BEg2			PCSK9-BEg1			PCSK9-BEg2
A23				3	0	0													1	1	0										0	0	1	0	3.52	1.943							0	0	0
A22				0	10	0				0	0	0	2	1	1													1	1	1	1	1	0				4	2	2	1.85	1.84	0.549				1	1	0
A21	3	0	0	0	1	1				0	0	0																0	0	2																2	0	0
A20	4	0	0																9	11	15							1	2	0	16	12	18													7	2	3
A19										53.27	56.95	43.2				33	33	25	2	2	3							2	3	2							19	20	20				15	20	16				5
A18				5	5	9				6.96	9.05	9.07																3	3	4										9.53	9.5	5.792				14	12	11
A17	8	0	0																21	28	34													19.03	28.01	15.699	6	9	10										2
A16	5	1	2	9	12	10	25	28	22	40.52	46.6	30.264													58	50	53										5	7	7				9	11	10				1
A15	4	2	3							7.85	9.38	0				10	13	12							9	11	14	4	3	4							6	7	6
A14							40	42	32																10	10	13				8	6	9													8	5	5
A13	17	17	20				10	9	7	45.16	53.44	35.227							24	31	39							26	25	20							26	27	31				16	21	20
A12	5	3	5	0	1	2							54	55	55																19	15	23	9.05	15.45	8.167
A11																11	13	12				8	7	7	7	8	9										9	13	17				7	13	8
A10							29	33	24	35.88	45.19	27.382													6	6	7																0	0	3	28	18	18
A9				8	15	11	0	6	6																11	11	10	4	5	3				41.95	56.51	31.517				23.81	27.24	16.631
A8										40.67	46.32	26																									6	8	10
A7				10	10	13	4	4	2				5	5	4				13	17	22	13	23	11													0	3	1				2	3	6
A6	23	21	24	3	0	2							6	7	6	14	15	11										17	17	16	3	2	3							25.66	37.16	21.763	4	7	5
A5																			6	5	6	4	14	3																			5	8	4
A4				0	1	1	0	1	2																1	0	1
A3																			3	0	1				0	0	2	0	0	0
A2				0	0	0	0	0	0				0	0	0																						3	4	1
A1	2	1	2							1.76	0	0				0	0	0							0	0	2							0	0	0				1.3	0	0							0
[truncated: 5 more columns]

## Sheet: Figure 4
Figure 4a														Holm-Sidak's multiple comparisons test	Mean Diff,	Significant?	Summary	Adjusted P Value
	CoCas9				Nme2Cas9				SaCas9
	rep 1	rep 2	rep 3		rep 1	rep 2	rep 3		rep 1	rep 2	rep 3			ATM
ATM	20.1	15.5	19.7		3.5	3.8	4.1		5.2	5.3	3.1			CoCas9 vs. Nme2Cas9	14.63	Yes	**	0.001
CHR6	34.7	35.5	27.8		0.6	0.6	3		40.7	41.2	28.2			CoCas9 vs. SaCas9	13.9	Yes	**	0.0013
NF1	19.8	19.9	21.7		6	1.6	1.4		35.7	35.2	28.7			Nme2Cas9 vs. SaCas9	-0.7333	No	ns	0.8504
DNMT1	37.7	29.4	30.8		2.2	1.8	1.2		6.8	5.4	1.5
USH2A	18.8	18.4	17.5		21.8	22.4	20.5		5.8	3.7	8.5			CHR6
BCR	42.8	51.3	52.1		16	11.1	9.4		31.9	24.5	18.9			CoCas9 vs. Nme2Cas9	31.27	Yes	****	<0,0001
HEKsite1	65.6	43.1	48.5		16.7	19.4	14.3		25	17.7	17.1			CoCas9 vs. SaCas9	-4.033	No	ns	0.3013
TRAC	41.4	27.4	17.2		2.8	3.2	1.4		41.8	31.4	25			Nme2Cas9 vs. SaCas9	-35.3	Yes	****	<0,0001
TRBC	14.1	17.1	8.2		0.8	0.1	0.1		20.1	17.5	19.4
AAVS1	66.6	63.5	58.2		27.2	21.3	36.9		27.3	30.1	36			NF1
FANCF	26.1	30.9	28.9		7.9	9.3	11.2		9.9	12.8	14.8			CoCas9 vs. Nme2Cas9	17.47	Yes	****	<0,0001
														CoCas9 vs. SaCas9	-12.73	Yes	**	0.0016
														Nme2Cas9 vs. SaCas9	-30.2	Yes	****	<0,0001
Figure 4b														DNMT1
% of on-target reads														CoCas9 vs. Nme2Cas9	30.9	Yes	****	<0,0001
	SaCas9	CoCas9												CoCas9 vs. SaCas9	28.07	Yes	****	<0,0001
TRBC	99.4453	99.3598												Nme2Cas9 vs. SaCas9	-2.833	No	ns	0.4669
PDCD1	61.0304	100
														USH2A
Figure 4c														CoCas9 vs. Nme2Cas9	-3.333	No	ns	0.3924
	CoCas9	Nme2Cas9	SaCas9		Holm-Sidak's multiple comparisons test	Mean Diff,	Significant?	Summary	Adjusted P Value					CoCas9 vs. SaCas9	12.23	Yes	**	0.0048
					CoCas9 vs. Nme2Cas9	17.25	Yes	****	<0,0001	A-B				Nme2Cas9 vs. SaCas9	15.57	Yes	***	0.0005
ATM	18.4333	3.8	4.53333		CoCas9 vs. SaCas9	5.93	No	ns	0.1201	A-C
CHR6	32.6667	1.4	36.7		Nme2Cas9 vs. SaCas9	-11.32	Yes	**	0.0072	B-C				BCR
NF1	20.4667	3	33.2											CoCas9 vs. Nme2Cas9	36.57	Yes	****	<0,0001
DNMT1	32.6333	1.73333	4.56667											CoCas9 vs. SaCas9	23.63	Yes	****	<0,0001
USH2A	18.2333	21.5667	6											Nme2Cas9 vs. SaCas9	-12.93	Yes	**	0.0014
BCR	48.7333	12.1667	25.1
HEKsite1	52.4	16.8	19.9333											HEK1
TRAC	28.6667	2.46667	32.7333											CoCas9 vs. Nme2Cas9	35.6	Yes	****	<0,0001
TRBC	13.1333	0.333333	19											CoCas9 vs. SaCas9	32.47	Yes	****	<0,0001
AAVS1	62.7667	28.4667	31.1333											Nme2Cas9 vs. SaCas9	-3.133	No	ns	0.4213
FANCF	28.6333	9.46667	12.5
BCR 3.1	34.6333	8.9	18.3											TRAC
BCR 3.2	12.6	17.8	34.5											CoCas9 vs. Nme2Cas9	26.2	Yes	****	<0,0001
BCR 3.3	10.1333	31.4	26.9											CoCas9 vs. SaCas9	-4.067	No	ns	0.2974
DNMT1 3.1	38.6	4.3	39.2											Nme2Cas9 vs. SaCas9	-30.27	Yes	****	<0,0001
DNMT1 3.2	36.6333	8.5	56.0667
DNMT1 3.3	19.2333	3.9	32.1333											TRBC
HEKsite1 3.1	16.4333	6.6	30.3667											CoCas9 vs. Nme2Cas9	12.8	Yes	**	0.0031
HEKsite1 3.2	7	18.8	36.5667											CoCas9 vs. SaCas9	-5.867	No	ns	0.1345
HEKsite1 3.3	35.9	0.733333	0.733333											Nme2Cas9 vs. SaCas9	-18.67	Yes	****	<0,0001
TRAC 3.1	1.3	23.1	39
TRAC 3.2	47.8	23.5	35.7											AAVS1
TRAC 3.3	15.3667	19.2	5.7											CoCas9 vs. Nme2Cas9	34.3	Yes	****	<0,0001
USH2A 3.1	50.8667	29.8	14.3											CoCas9 vs. SaCas9	31.63	Yes	****	<0,0001
USH2A 3.2	51.0667	4.6	45.9667											Nme2Cas9 vs. SaCas9	-2.667	No	ns	0.4934
USH2A 3.3	26.7333	34.433	20.267
RHO 3.1	34	1.9	31.4											FANCF
RHO 3.2	48.8	48.0667	7.73333											CoCas9 vs. Nme2Cas9	19.17	Yes	****	<0,0001
RHO 3.3	58.4667	15.4667	30.1333											CoCas9 vs. SaCas9	16.13	Yes	***	0.0002
														Nme2Cas9 vs. SaCas9	-3.033	No	ns	0.4362
Figure 4d
Number of targetable sites
	Targetable	Not targetable
CoCas9	347211656	2590429870
SaCas9	84521869	2853119657
CjCas9	49891730	2887749796
Nme2Cas9	292152924	2645488602
SpCas9	294195880	2643445646
Figure 4e
BCL	CoABE8e			SaABE8e
	rep 1	rep 2	rep 3	rep 1	rep 2	rep 3
A22	0.27	0	0.652
A21	0	0	0.745	1.18	0	1
A19	53.27	56.95	43.2	21.25	17.21	14.5
A18	6.96	9.05	9.07	0	4.74	0
A16	40.52	46.6	30.264	51.42	33.574	40.2
A15	7.85	9.38	0	15.78	11.34	11.6
A13	45.16	53.44	35.227	50.15	32.677	38.3
A10	35.88	45.19	27.382	58.07	35.602	43.9
A8	40.67	46.32	26	0	0	0
A1	1.76	0	0	0	0	3.2
HEKsite1	CoABE8e			SaABE8e
	rep 1	rep 2	rep 3	rep 1	rep 2	rep 3
A22	2	1	1
A12	54	55	55	25	23	24
A7	5	5	4	0	0	1
A6	6	7	6	0	0	0
A2	1	0	0	0	0	0
HEKsite2	CoABE8e			SaABE8e
	rep 1	rep 2	rep 3	rep 1	rep 2	rep 3
A23	0.14	3.5	1.9
A17	19.03	28.01	15.699	1.668	2.628	0.97
A12	9.05	15.45	8.167	20.518	22.448	20.48
A9	41.95	56.51	31.517	33.387	37.807	36.01
A1	0	0	0	0	0.284	0.19
HEKsite3	CoABE8e			SaABE8e
	rep 1	rep 2	rep 3	rep 1	rep 2	rep 3
A22	1.85	1.84	0.549
A18	9.53	9.5	5.792	30.814	14.442	27.178
A9	23.81	27.24	16.631	58.128	32.244	52.475
A6	25.66	37.16	21.763	31.087	16.275	27.78
A1	1.3	0	0	3.817	0.809	0.53
TRAC	CoABE8e			SaABE8e
	rep 1	rep 2	rep 3	rep 1	rep 2	rep 3
A18	1.85	1.85	2.9	14.13	12.27	9.69
A8	1.87	5.53	3.85	32.33	37.26	16.68
A5	0	3.78	1.92	8.46	14.25	3.97
A4	0.62	1.78	1.43	0.33	1.97	0
A3	0	0	2.53	0	1.58	1.41
A2	0	0	0	0.23	0	2.04
A1	0	0	2.5	0	0	0.44
Figure 4f
	Not targetable	Targetable
ABE8e-nCoCas9	26108	14763
ABE8e-nSaCas9	34623	6248
Cj-ABE8e	39802	1069
ABE8e-nNme2Cas9	24349	16522
Sauri-ABE8e	18686	22185
	Not targetable	Targetable by other miniature base editors	Targetable only by ABE8e-nCoCas9
All 5 base editors	4971	31772	4128

## Sheet: Figure 5
Figure 5a					Fig. 5b				Fig. 5c					Fig. 5d										Fig. 5e										Fig. 5g
	HSPCs				HBEs				HSFs						AAV-v1				AAV-v2						1,5x10^6 MOI				3x10^6 MOI
	rep 1	rep 2	rep 3		rep 1	rep 2	rep 3		rep 1	rep 2	rep 3				rep 1	rep 2	rep 3		rep 1	rep 2	rep 3				rep 1	rep 2	rep 3		rep 1	rep 2	rep 3			sgRHO	PBS
CHR6	70.3	70.7	53.2		93	92.7	88.1		81	90.9	78.3			A16	63.608	60.19	68.92		58.6	46.061	33.3			AAV-v3	12.3	10.6	19.5		31.3	39.9	51.8			35.6	0.4
IL2RG	87.7	97.4	93.7		97.9	96.1	52.3		96.9	95.9	98.5			A15	4.908	4.48	7.16		4.91	1.519	5.28			AAV-v4	16.4	11.5	15.6		37.3	39.3	43.7			14.1	0.4
HBB	84.3	82	75.4		93.7	94.2	90.5		75.4	90.6	82.1			A14	5.09	3.41	5.59		4.72	1.651	2.38													9.6	0.2
VEGFAsite2	83.1	86.6	82.8		90.8	94.7	93.7		86.5	72.4	88.7			A11	1.789	1.93	3.05		0.52	1.255	1.24													7.5	0.3
DNMT1	48.9	44.5	38.2		96.7	97.1	95.6		86.8	52.6	74.1			A10	1.29	0	1.78		3.29	0	0.63													3
TRAC	8.1	6	3.5		85.7	86.9	82.8		63.8	28	46.8			A9	3.764	4.7	4.51		2.02	2.944	2.93													3
														A4	0	0	0		0	0.103	0													0.94
														A3	0	0.83	0.59		0	0	0
														A1	0.816	0	0		0.57	0.021	0.06

## Sheet: Supplementary Figure 1
centroid	Subtype	Median Length
A0A011P7F8_9PAST	II-C	1049
A0A062TYY5_9RHOB	II-C	1073
A0A062XBE5_9LACO	II-A	1316
A0A063YDU9_9MOLU	II-A	1162
A0A073IJU3_9RHOB	II-C	1094
A0A077KK20_9FLAO	II-C	1407
A0A087MCH0_9PROT	II-C	1048
A0A091BWC6_STREI	II-A	1130
A0A095XEU7_9FIRM	II-A	1335
A0A095ZV18_9FIRM	II-A	1391
A0A096B7Z5_9BACT	II-C	1375
A0A097B2K6_LISIV	II-A	1078
A0A097B8A9_LISIV	II-A	1334
A0A098LI38_9BACT	II-C	1453
A0A099UFG2_9HELI	II-C	1036
A0A0A0DHL5_9STRE	II-A	1123
A0A0A1H768_9BURK	II-C	1117
A0A0A1VBC9_9BURK	II-C	1031
A0A0A8GXC3_9PROT	II-C	995
A0A0A8K7X7_STRMG	II-A	1351.5
A0A0B2JE32_9BACT	II-C	1379
A0A0B7HB18_9FLAO	II-C	1448
A0A0B8YC59_9SPHI	II-C	1274
A0A0C5JLX1_9RHOO	II-C	1036
A0A0C5WWB6_9MOLU	II-A	1263
A0A0C6FNA3_MYCAR	II-A	1175
A0A0C9PBG0_9BACT	II-C	1316.5
A0A0D0YUU5_9LACO	II-A	1370
A0A0D5BKQ5_ELIMR	II-C	1264
A0A0D6MWC5_ACEAC	II-C	1048
A0A0D6XNZ8_9STAP	II-A	1063
A0A0E4H4H8_9STRE	II-A	1361
A0A0E9MLX9_9SPHN	II-C	1048
A0A0F2D9H7_STROR	II-A	1377
A0A0F2DWP8_STROR	II-A	1376
A0A0F4LLE0_9LACO	II-A	1391
A0A0F4LMR6_9LACO	II-A	1393
A0A0F6CLF2_MYCGL	II-A	1269
A0A0F6X1U4_9MOLU	II-A	1233
A0A0F7K1T5_9GAMM	II-C	1068
A0A0G3EK96_9BACT	II-C	1010
A0A0G3MB19_9FLAO	II-C	1402
A0A0H0YP06_LACCA	II-A	1360.5
A0A0J0YQ19_9NEIS	II-C	1070
A0A0J5P9G6_9LACT	II-A	1319
A0A0J6BUV9_9BORD	II-C	1038
A0A0J7I637_9FLAO	II-C	1669
A0A0K1W1S6_9MOLU	II-A	1069
A0A0K2LF21_9LACO	II-A	1356
A0A0K8MIK7_9LACT	II-A	1315
A0A0K9XVX7_9FLAO	II-C	1410
A0A0M3VQX7_9STAP	II-A	1058
A0A0N0CQ86_9LACO	II-A	1397
A0A0N0CU60_9LACO	II-A	1393
A0A0N0IXQ9_9FLAO	II-C	1188
A0A0N0UTU1_9LACO	II-A	1392
A0A0N1BP15_9PROT	II-C	1030
A0A0N1BZF2_9PROT	II-C	1090
A0A0N1DXX4_9FLAO	II-C	1406
A0A0N7KBI5_9GAMM	II-C	1054
A0A0N8K819_9RHOB	II-C	1084
A0A0N8VNG6_9FLAO	II-C	1123
A0A0P1ETF1_9RHOB	II-C	1072
A0A0P7AYC1_9FLAO	II-C	1504
A0A0P7L7M3_9NEIS	II-C	1069
A0A0P7LUX3_9LACO	II-A	1391
A0A0P7ZAL4_9RHOB	II-C	1079
A0A0Q0YQ33_9BACI	II-C	1087
A0A0Q6WIJ3_9BURK	II-C	1029
A0A0Q7HTH3_9RHIZ	II-C	1092.5
A0A0Q7WLY8_9RHIZ	II-C	1118
A0A0Q9CTQ5_9BURK	II-C	1044
A0A0R1F6R4_9LACO	II-A	1354
A0A0R1J9U0_9LACO	II-A	1133
A0A0R1K630_9LACO	II-A	1376
A0A0R1KIP2_9LACO	II-A	1130
A0A0R1LQW1_9LACO	II-C	1078
A0A0R1MEF5_9LACO	II-A	1170
A0A0R1MEL8_9LACO	II-A	1363
A0A0R1QGB6_9LACO	II-A	1357
A0A0R1RHH9_9LACO	II-A	1378
A0A0R1S2S1_9LACO	II-A	1363
A0A0R1S4R8_9LACO	II-A	1390
A0A0R1SCA3_9LACO	II-A	1347
A0A0R1TBK9_9LACO	II-A	1131
A0A0R1TGJ3_9LACO	II-A	1368
A0A0R1TV35_9LACO	II-A	1316
A0A0R1UKG9_9LACO	II-A	1362
A0A0R1V7X0_9LACO	II-A	1352
A0A0R1W1T1_9LACO	II-A	1366
A0A0R2AFH9_9LACO	II-A	1324
A0A0R2AL66_9LACO	II-C	1078
A0A0R2CKA0_9LACO	II-A	1171
A0A0R2CL57_9LACO	II-A	1320
A0A0R2DGS6_9LACO	II-A	1369
A0A0R2DIR3_9LACO	II-A	1346
A0A0R2DLB6_9LACO	II-A	1402
A0A0R2E213_LACFE	II-A	1381
A0A0R2FKF9_9LACO	II-A	1174
A0A0R2FVI8_9LACT	II-A	1309
A0A0R2HM97_9FIRM	II-A	1344
A0A0R2I8Q5_9LACO	II-A	1378
A0A0R2JE56_9LACT	II-A	1370
A0A0R2JSC5_9LACO	II-A	1341
A0A0R2KGU9_9LACO	II-A	1395
A0A0R2N0I6_9LACO	II-A	1346
A0A0S2HWZ2_9BACT	II-C	1524
A0A0S2HX99_9BACT	II-C	1441
A0A0T0M2G2_9FLAO	II-C	1466
A0A0T0PVC7_9SPHN	II-C	1059
A0A0U2W148_9RHOB	II-C	1101.5
A0A0V0PNI8_9BACL	II-C	1146
A0A0X7BAB3_9FLAO	II-C	1352
A0A0X8G6A4_9FLAO	II-C	1128
A0A0X8KN88_9BACL	II-A	1263
A0A0Z8LKF1_STRSU	II-A	1122
A0A116L128_STRSU	II-A	1366.5
A0A127TRM8_9STRE	II-A	1366
A0A127VAB0_9SPHI	II-C	1433
A0A128ECZ8_9PROT	II-A	1367
A0A133QCR3_STALU	II-A	1054
A0A133XDM2_9RHOO	II-C	1116
A0A133YSB7_9FIRM	II-A	1400
A0A134A1I6_9ACTN	II-A	1400
A0A134AG29_9FIRM	II-A	1404
A0A134C5X2_9FIRM	II-A	1064
A0A139DPY2_9ALTE	II-C	1101
A0A139NKI7_9STRE	II-A	1362
A0A142LIG4_9PROT	II-C	1119
A0A143DGZ8_9PROT	II-C	1061
A0A150XH78_9BACT	II-C	1458
A0A151APJ0_9CLOT	II-C	1063
A0A159Z911_9RHOB	II-C	1078
A0A160JE60_9PROT	II-C	1060
A0A162K701_9PROT	II-C	1039
A0A172Q7S3_9STRE	II-A	1372
A0A173UVP4_9FIRM	II-A	1340
A0A173WIE2_9FIRM	II-A	1358
A0A174FD97_9FIRM	II-A	1349
A0A174HS76_BACT4	II-C	1526
A0A174J8H3_9BACT	II-C	1424
A0A174L7S6_BACUN	II-C	1427
A0A174LFF7_ANAHA	II-A	1312
A0A174PI34_ANAHA	II-A	1353
A0A176T602_9FLAO	II-C	1130
A0A176TM67_9LACO	II-A	1375
A0A178N1Y8_9PROT	II-C	1016
A0A179YJ40_LACRH	II-A	1365
A0A199XSD8_9FLAO	II-C	1273
A0A1A9FXI0_9RHIZ	II-C	1101
A0A1A9I5Z1_9BACT	II-C	1425
A0A1B2A6P4_LACCU	II-A	1368
A0A1B3SLT6_9MOLU	II-A	1069
A0A1B3WEM9_9FIRM	II-A	1365
A0A1B7ZF33_9FLAO	II-C	1512
A0A1B8J9V3_9HELI	II-C	1023
A0A1B8ZVU5_9FLAO	II-C	1438
A0A1B9A0Y5_9FLAO	II-C	1689
A0A1B9Y472_9FLAO	II-C	1286
A0A1C0YPC7_9BACL	II-A	1327
A0A1C5L2R1_9BACE	II-C	1501
A0A1C5P2V8_9FIRM	II-A	1341
A0A1C5P5Q5_9FIRM	II-A	1382
A0A1C5TF27_9CLOT	II-A	1333
A0A1C6BK34_9CLOT	II-A	1343
A0A1C7DHH3_9BACL	II-A	1333
A0A1C7NZW8_9RHIZ	II-C	1091
A0A1D3PTA0_BACCE	II-C	1078
A0A1D7ZZ65_LACFE	II-A	1375
A0A1D8P523_9FLAO	II-C	1350
A0A1E3KQ44_LACPN	II-A	1358
A0A1E4APC4_9FLAO	II-C	1483
A0A1E4F4V8_9RHIZ	II-C	1080
A0A1E4MWW9_9SPHN	II-C	1057
A0A1E5TBF5_9FLAO	II-C	1474
A0A1E5UGK6_9FLAO	II-C	1457
A0A1E8GQ60_9LACT	II-A	1358
A0A1F3CPB3_9BACT	II-C	1373
A0A1F3ECF5_9BACT	II-C	1317.5
A0A1F3JX82_9BACT	II-C	1522
A0A1F3KX15_9BACT	II-C	1322
A0A1F3WWV3_9PROT	II-C	997
A0A1F6GB10_9PROT	II-C	1036
A0A1G0BAB7_9PROT	II-C	1126
A0A1G0BIV7_9PROT	II-C	1566
A0A1G0KS07_9GAMM	II-C	1010
A0A1G2YSB5_9BACT	II-C	1155
A0A1G3GXD0_9RHOO	II-C	1074
A0A1G3HQ03_9RHOO	II-C	1121
A0A1G3IFJ2_9PROT	II-C	1035
A0A1G4XGL8_9PROT	II-C	1140
A0A1G6H8K9_9BACI	II-A	1337
A0A1G6KK68_9BACI	II-A	1055
A0A1G6UQK2_9SPHI	II-C	1495
A0A1G7DPY2_9FLAO	II-C	1385
A0A1G8P2U6_9LACT	II-A	1349
A0A1G9C575_9BACI	II-A	1053
A0A1G9K5U8_STREI	II-A	1377
A0A1G9LGH9_9SPHI	II-C	1431
A0A1H0YAG6_9BACT	II-C	1199
A0A1H3IC10_9PROT	II-C	1036
A0A1H3WQM5_9FIRM	II-A	1410
A0A1H3WUW7_9FIRM	II-A	1354
A0A1H3Z5Q9_SELRU	II-A	1359
A0A1H6BLP7_9FLAO	II-C	1564
A0A1H6JZQ9_PRERU	II-C	1204
A0A1H6QJL3_9FIRM	II-A	1350
A0A1H6WDZ9_9LACO	II-A	1211
A0A1H6ZWH2_9SPHN	II-C	1103
A0A1H7STE2_9LACT	II-A	1080
A0A1H8C6J4_9FLAO	II-C	1396.5
A0A1H9LFC7_FLAFI	II-C	1432
A0A1I0DP26_9FIRM	II-A	1081
A0A1I0EHL5_9FIRM	II-A	1319
A0A1I1AMI4_9FIRM	II-A	1342
A0A1I1J5W0_9LACT	II-A	1080
A0A1I2A065_9BACT	II-C	1514
A0A1I2J643_9BACT	II-C	1346
A0A1I3B7H6_9PLAN	II-C	1060
A0A1I4SB97_9FLAO	II-C	1433
A0A1I4VGF9_9FLAO	II-C	1410
A0A1I4YFQ5_9FLAO	II-C	1445
A0A1I5V515_9BACT	II-C	1425
A0A1I6SZS7_9BACI	II-A	1336
A0A1I7IU82_9FLAO	II-C	1479
A0A1J0A4R8_9ENTE	II-A	1335
A0A1J5ARW5_9BACT	II-C	1493
A0A1J5JAU4_9PROT	II-C	1133
A0A1J5RAD9_9ZZZZ	II-C	1141
A0A1J5RXK6_9ZZZZ	II-C	1108
A0A1J5SL12_9ZZZZ	II-C	1082
A0A1J5TRZ7_9GAMM	II-C	1016
A0A1L3KB40_9LACO	II-A	1427
A0A1L8PC30_9LACT	II-A	1082
A0A1L8RGR8_9ENTE	II-A	1133
A0A1L8RHH1_9ENTE	II-A	1289
A0A1L8SVK0_9ENTE	II-A	1331
A0A1L8WQK4_9ENTE	II-A	1330
A0A1M3DXD8_9FLAO	II-C	1431
A0A1M3FC88_9BACT	II-C	1417
A0A1M3FTB9_9BACT	II-C	1521
A0A1M3PZ14_9SPHN	II-C	1074
A0A1M5BS28_9FLAO	II-C	1687
A0A1M5J1T7_9FLAO	II-C	1436
A0A1M5S3A1_9FLAO	II-C	1130
A0A1M6G068_9FLAO	II-C	1458
A0A1M6HN92_9CLOT	II-C	1069
A0A1M6K1M4_9FLAO	II-C	1439
A0A1M6T7T8_9FLAO	II-C	1395
A0A1M7BN72_9PROT	II-C	1047
A0A1M7EUE4_9FLAO	II-C	1444
A0A1M7FGK0_9FLAO	II-C	1540
A0A1M7ZMB1_9RHIZ	II-C	1071
A0A1N6ED61_9FLAO	II-C	1428
A0A1N6XQA1_9RHOB	II-C	1072
A0A1N7IX34_9PROT	II-C	1072
A0A1N7KTV9_9FLAO	II-C	1464
A0A1N7N3F4_9RHOB	II-C	1074
A0A1N7PGZ9_9FLAO	II-C	1415
A0A1P8Q111_9LACO	II-A	1365
A0A1P8RU91_9FLAO	II-C	1134
A0A1P8WMF3_9PLAN	II-C	1046
A0A1Q2D5C5_9ENTE	II-A	1332
A0A1Q2D796_9ENTE	II-A	1132
A0A1Q2HM83_9BACT	II-C	1111
A0A1Q3MYP8_9BACT	II-C	1266
A0A1Q3QR27_9BACT	II-C	1123
A0A1Q3S3G3_9FLAO	II-C	1447
A0A1Q3U0G6_9SPHI	II-C	1404
A0A1Q3UJV4_9SPHI	II-C	1387
A0A1Q3ZM17_9BACT	II-C	1445
A0A1Q6EKM0_9BACT	II-C	1220
A0A1Q6G4F5_9BACE	II-C	1511
A0A1Q6UAM8_9PROT	II-C	1068
A0A1Q8EAV4_9STRE	II-A	1370
A0A1Q8FD96_9LACO	II-C	1122
A0A1Q8RF43_9STRE	II-A	1343
A0A1Q9J389_9FIRM	II-C	1111
A0A1Q9YNK3_9FIRM	II-A	1372
A0A1R0FA11_9RHIZ	II-C	1092
A0A1R3T1W8_9BACT	II-C	1510
A0A1R4DXK6_PORGN	II-C	1428
A0A1S5WDD4_STRGY	II-A	1384
A0A1S7DRB5_RIEAN	II-C	1405
A0A1S8GQ14_9PROT	II-C	1055
A0A1S8KM94_9LACT	II-A	1332
A0A1S9CRA5_9FIRM	II-C	1166
A0A1T0B6J6_9PAST	II-C	1058
A0A1T1BSP9_9FLAO	II-C	1448
A0A1T1ZTV0_CAMCO	II-C	1000
A0A1T4J7C2_WEICO	II-A	1489
A0A1T4LEJ3_9ENTE	II-A	1589
A0A1T5FIY9_9SPHI	II-C	1450
A0A1U7DVQ4_9FLAO	II-C	1809
A0A1U7ED34_9LACT	II-A	1079
A0A1U7LAN8_9BACT	II-C	1392
A0A1U9JTZ3_9RHIZ	II-C	1091
A0A1U9NI86_9BACT	II-C	1046
A0A1V0JEA8_9LACO	II-A	1387
A0A1V1REE0_9ACTN	II-C	1098
A0A1V1ULK1_9RHOB	II-C	1083
A0A1V2UL94_ENTMU	II-A	1330
A0A1V5HJ02_9BACT	II-C	1474
A0A1V5NU01_9FIRM	II-A	1107
A0A1V5RRJ8_9SPIR	II-C	1175
A0A1V5TFK4_9BACT	II-C	1466
A0A1V5VZV2_9BACT	II-C	1262
A0A1V5YSA8_9BACT	II-C	1482
A0A1V5ZX91_9BACT	II-C	988
A0A1V6BC58_9BACT	II-C	1620
A0A1V6BFP8_9BACT	II-A	1108
A0A1V6BV74_9SPIR	II-C	1258
A0A1V6DV06_9BACT	II-C	1076
A0A1V6HJK9_9BACT	II-C	1041
A0A1V6JGW0_9BACT	II-C	1543
A0A1V6JHW2_9BACT	II-C	1445
A0A1W5ZFX1_STRSL	II-A	1139
A0A1W6BMI2_9STAP	II-A	1054
A0A1W6BVC1_9PROT	II-C	1032
A0A1W6LLZ3_9BACT	II-C	995
A0A1W6MJF1_9FLAO	II-C	1537
A0A1W6VMQ3_GEOTD	II-C	1082
A0A1W7MBU9_9SPHN	II-C	1058
A0A1X1GD62_STROR	II-A	1373
A0A1X1IXG6_STROR	II-A	1372
A0A1X1Q811_9FIRM	II-A	1046
A0A1X3DFB7_9NEIS	II-C	1074
A0A1X6WKP1_9ENTE	II-A	1339
A0A1X7MXL1_9LACT	II-C	1101
A0A1X7NTE6_9LACT	II-A	1081
A0A1X7Q6G9_AZOLI	II-C	1062
A0A1X9SVS1_9PROT	II-B	1273
A0A1X9T077_9PROT	II-C	1105
A0A1Y2L5Z1_9PROT	II-C	1049
A0A1Y3A092_9GAMM	II-C	1034
A0A1Y3S1F5_9LACO	II-A	1339
A0A1Y3UDH7_9ACTN	II-A	1373
A0A1Y3X8W7_9FIRM	II-A	1346
A0A1Y4G2J4_9ACTN	II-A	1371
A0A1Y4M0G0_9FIRM	II-A	1352
A0A1Y4MDC8_9FIRM	II-A	1346
A0A1Y4MYU4_9FIRM	II-A	1368
A0A1Y6JTP1_9LACO	II-A	1350.5
A0A1Z5H3Q2_9LACO	II-A	1365
A0A1Z5SJP7_9BACT	II-C	1380
A0A202BVH2_9FLAO	II-C	1676
A0A212IVR1_9PROT	II-C	1033
A0A226HKT7_9FLAO	II-C	1127
A0A231V279_9RHIZ	II-C	1107
A0A233VHR9_FINMA	II-A	1348
A0A238NLC4_FLAPS	II-C	1548
A0A239C9W9_9BACT	II-C	1523
A0A239U749_9STAP	II-A	1344
A0A242K0X1_9ENTE	II-A	1337
A0A246ACT4_9SPHI	II-C	1423.5
A0A246GCC9_9FLAO	II-C	1450
A0A249N3Z0_LACRH	II-A	1361
A0A249SGB5_ENTTH	II-A	1327
A0A254RZ19_9BACT	II-C	1031
A0A255SLK8_PREBR	II-C	1198
A0A255U5Q6_9BACT	II-C	1214
A0A257QRD9_9PROT	II-C	1012
A0A257S724_9PROT	II-C	1012
A0A259FFY7_9PROT	II-C	1080
A0A261F7M3_9BIFI	II-A	1399
A0A261F7P4_9BIFI	II-A	1500
A0A267HTZ2_9ENTE	II-A	1121
A0A268TAS3_9HELI	II-C	1070
A0A268TC11_9HELI	II-C	1240
A0A268TCF7_9HELI	II-C	1048
A0A268U165_9HELI	II-C	1336
A0A268U7Q9_9HELI	II-C	1036
A0A269ZJ58_9LACO	II-A	1393
A0A285TUA9_9PROT	II-C	1075
A0A286RH95_9BACT	II-C	1062
A0A291QSP8_9BACT	II-C	1410
A0A2A2AHF0_9BURK	II-C	1049
A0A2A2GRY8_9HELI	II-C	1029.5
A0A2A2I727_9ALTE	II-B	1439
A0A2A4G547_9FLAO	II-C	1540
A0A2A4NX11_9FLAO	II-C	1369
A0A2A4RKS7_9BACT	II-C	1041
A0A2A4YP33_9PROT	II-C	1051
A0A2A5BAH3_9FLAO	II-C	1428
A0A2A5DVK5_9PROT	II-C	1059
A0A2A5F0Q1_9RHOB	II-C	1050
A0A2A5FIE9_9BACT	II-C	1155
A0A2C8EL22_9LACO	II-A	1353.5
A0A2D1KK90_9LACO	II-C	1120
A0A2D3W5Y9_9PROT	II-A	1111
A0A2D5GZQ0_9PLAN	II-C	1157
A0A2D5KBB5_9FLAO	II-C	1393
A0A2D6B7J9_9RHOB	II-C	1067
A0A2D7KK62_9RHOB	II-C	1124
A0A2D8C6E0_9BACT	II-C	1357
A0A2D8SRY3_9FLAO	II-C	1214
A0A2D8XFB9_9RHIZ	II-C	1049
A0A2D9B4B1_ALTSX	II-C	1393
A0A2D9Q7M6_9FLAO	II-C	1490
A0A2E1ARU6_9FLAO	II-C	1512
A0A2E1CU09_9PROT	II-C	1052
A0A2E1ELS2_9RHIZ	II-C	1081
A0A2E1VQC6_9BACT	II-C	1070
A0A2E2FG72_9FLAO	II-C	1815
A0A2E2N9E0_9BACT	II-C	1063
A0A2E2W9J5_9FLAO	II-C	1368
A0A2E4PP62_FLASP	II-C	1122
A0A2E5F9I7_9GAMM	II-C	1034
A0A2E5UV52_9RHOB	II-C	1058
A0A2G2B3A4_9RHOB	II-C	1064
A0A2G2CGB4_9HELI	II-C	968
A0A2G2FGD1_9FLAO	II-C	1406
A0A2G2HAK5_9FLAO	II-C	1130
A0A2G2IMU6_9GAMM	II-B	1407
A0A2G2MAV9_9PROT	II-C	980
A0A2G2PGL0_9HELI	II-C	987
A0A2G2Q857_FLASP	II-C	1561
A0A2G4YRY6_9PROT	II-C	1044
A0A2G5RNW2_9BACI	II-C	1087
A0A2G5WJG3_9BACL	II-A	1072
A0A2G6C3Z5_9BACT	II-C	1113
A0A2G6C7J1_9BACT	II-C	1113
A0A2G6CFE9_9RHOB	II-C	1108
A0A2G6DCB0_9PROT	II-C	1068
A0A2G6F2I4_9BACT	II-C	1531
A0A2G6I0S9_9SPIR	II-C	1066
A0A2G6IJ90_9RHOB	II-C	1079
A0A2G6LSW7_9FLAO	II-C	1417
A0A2G6M090_9BACT	II-C	1066
A0A2G6PUR6_9BACT	II-C	1421
A0A2G6UK04_9FLAO	II-C	1403
A0A2G7HDI4_FUSNV	II-A	1374
A0A2G9VFU1_9LACO	II-A	1378
A0A2H0FWM6_9BACT	II-C	1485
A0A2H0IUF9_9BACT	II-C	1369
A0A2H1EBI2_9FLAO	II-C	1135
A0A2H1YER4_9FLAO	II-C	1136
A0A2I0QC77_9BACT	II-C	1126
A0A2I0R2N9_9FLAO	II-C	1477
A0A2I1PJP4_9LACT	II-A	1139
A0A2I1TMU5_STRSL	II-A	1121
A0A2I2AAW9_9LACO	II-A	1354
A0A2J9QDJ7_STRMG	II-A	1345
A0A2K2U6E7_9ACTN	II-A	1372
A0A2K8XGY7_9FLAO	II-C	1434
A0A2K8XN91_9FLAO	II-C	1385
A0A2L2WPM6_9BACT	II-C	1390
A0A2M6XX49_9PROT	II-C	1083
A0A2M7CZF5_9HELI	II-C	978
A0A2M7NUH6_9FLAO	II-C	1283
A0A2M7WKW3_9BACT	II-C	1027
A0A2M8D0F6_9PROT	II-C	1206
A0A2M8HPX5_9LEPT	II-B	1470
A0A2M8S290_9PAST	II-C	1063
A0A2M8XVD1_9FLAO	II-C	1532
A0A2M9CY37_9BACT	II-C	1252
A0A2M9EV28_9GAMM	II-C	1064
A0A2N0XIB1_9FLAO	II-C	1267
A0A2N1PNI8_9BACT	II-C	1063
A0A2N2ABP5_9FIRM	II-C	1069
A0A2N2GRD6_9DELT	II-C	1058
A0A2N2KNT8_9BACT	II-C	1054
A0A2N2Q5C1_9PROT	II-C	1148
A0A2N2RZT5_9PROT	II-C	1138
A0A2N2TH94_9PROT	II-C	1107
A0A2N2UVB2_9PROT	II-C	1062
A0A2N2XXR3_9BACT	II-C	1248
A0A2N2Y8X3_9BACT	II-C	1449
A0A2N3AA44_9BACT	II-C	1539
A0A2N3BYJ9_9PROT	II-C	1070
A0A2N3C5J6_9PROT	II-C	1037
A0A2N3CE23_9PROT	II-C	1076
A0A2N3DDI4_9PROT	II-C	1053
A0A2N3EQN8_9PROT	II-C	1078
A0A2N3HJD8_9FLAO	II-C	1460
A0A2N4S8B5_9BACT	II-C	1474
A0A2N5YX10_9BACT	II-C	1517
A0A2N6B1L0_9RHIZ	II-C	1102
A0A2N6FVU8_9PROT	II-A	1170
A0A2N6PM21_9STRE	II-A	1392
A0A2N9DW18_9LACO	II-A	1364
A0A2P1RIE7_9FUSO	II-A	1337
A0A2P5PJY9_STAPS	II-A	1334
A0A2P8R3D8_9PROT	II-A	1331
A0A2R3MXW7_9FIRM	II-A	1364
A0A2R3Z1U6_9FLAO	II-C	1368
A0A2S1AAM2_9BACI	II-C	1077
A0A2S1KS75_9LACT	II-A	1488
A0A2S1LHA6_9FLAO	II-C	1353
A0A2S1QGM9_9FLAO	II-C	1503
A0A2S4N5E3_9FLAO	II-C	1473
A0A2S5AEV3_9FLAO	II-C	1558
A0A2S5REF1_9MOLU	II-A	1072
A0A2S6NPG8_RHOGL	II-C	1024
A0A2S7WMC0_9FLAO	II-C	1538
A0A2S8F092_9BACT	II-C	1066
A0A2S9VU59_LACPE	II-A	1358
A0A2T0WC17_9LACT	II-A	1082
A0A2T0XFI4_9PROT	II-C	1013
A0A2T0XP68_9BACT	II-C	1265
A0A2T3G373_9FIRM	II-A	1338
A0A2T4D1J2_9GAMM	II-C	1049
A0A2T4HNG8_9SPHN	II-C	1094
A0A2T4M4R5_9STAP	II-A	1061
A0A2T4MEE6_9STAP	II-A	1055
A0A2T4TGJ0_9BACT	II-C	1480
A0A2T4TQ74_9BACT	II-C	1219
A0A2T5BWZ5_9RHOB	II-C	1075
A0A2T5DEK1_ENTMU	II-A	1330
A0A2T5HUD1_9RHOB	II-C	1074
A0A2T6NMS0_9GAMM	II-C	1066
A0A2T7BNX5_9BACT	II-C	1388
A0A2T7G291_9RHOB	II-C	1079
A0A2T7UE70_9BURK	II-C	1012
A0A2U0SK41_9PAST	II-C	1056
A0A2U0UFR7_9BACT	II-C	1486.5
A0A2U1E6K4_9FIRM	II-A	1376
A0A2U1FHC2_9PORP	II-C	1438
A0A2U1JLR3_9FLAO	II-C	1554
A0A2U1JYI5_9BACI	II-C	1078
A0A2U1K074_9FLAO	II-C	1545
A0A2U2CS00_9RHOB	II-C	1071
A0A2V2C9J1_9FIRM	II-A	1325
A0A2V2DI57_9BACT	II-C	1064
A0A2V2GJU8_9FIRM	II-A	1316
A0A2V3PME4_9BACT	II-C	1529
A0A2V3WF80_9BACI	II-A	1341
A0A2V4A3Z1_9BACT	II-C	1388
A0A2V4NC63_9RHOB	II-C	1084
A0A2V4WWR3_9FLAO	II-C	1535
A0A2W5CL48_STRPY	II-A	1381
A0A2W5KDQ7_STANO	II-C	1107
A0A2W5QMU2_9SPHN	II-C	1093
A0A2W6MWE0_9HELI	II-C	991
A0A2W6WC26_9SPHN	II-C	1076
A0A2X0S0F2_BROTH	II-A	1339
A0A2X3GQU1_9LIST	II-A	1088
A0A2X3WAW0_9STRE	II-A	1373
A0A2X4HCX0_STRUB	II-A	1369
A0A2Z2P3S7_9SPHN	II-C	1046
A0A2Z3HKG1_9LACO	II-A	1397
A0A2Z4PMQ5_STRSU	II-A	1381
A0A2Z5IST0_9MOLU	II-A	1199
A0A2Z5TRR1_9STRE	II-A	1124
A0A2Z5V3Z3_9HELI	II-C	1023
A0A2Z6AJH9_9SPHN	II-C	1099
A0A315CH93_9BURK	II-C	1014
A0A315E6J8_9BURK	II-C	1015
A0A316C6U3_PSESE	II-C	1086
A0A316Q9C7_9FIRM	II-A	1354
A0A316QMS6_9FIRM	II-A	1355
A0A316R5C2_9FLAO	II-C	1512
A0A316SFY0_CLOSP	II-A	1316
A0A316WIJ9_9FLAO	II-C	1418
A0A317EBX5_9PROT	II-C	1043
A0A317EIU1_9PROT	II-C	1062
A0A318EL31_9GAMM	II-C	1065
A0A318I5B5_9FLAO	II-C	1126
A0A318L3D1_9FIRM	II-C	1196
A0A327J7E2_9BACT	II-C	1028
A0A327WFW3_9BACT	II-C	1445
A0A328A2S9_9STAP	II-A	1341
A0A328KBZ2_9LACT	II-A	1332
A0A328KGU6_9LACT	II-A	1331
A0A328YVK5_9FLAO	II-C	1130
A0A329ZE28_9HELI	II-C	1024
A0A329ZG42_9HELI	II-C	1263
A0A330LHI1_LACSK	II-C	1105
A0A336JW10_9BRAD	II-C	1147
A0A345DAX4_9BURK	II-C	1033
A0A345H0D4_9FLAO	II-C	1405
A0A345UJW5_9BACT	II-C	1472
A0A345WMB5_9SPHN	II-C	1106
A0A345Z4S8_9MOLU	II-A	1076
A0A346B2C8_9FIRM	II-C	1089
A0A346MQP0_LACJH	II-A	1375
A0A347SSI1_9LACO	II-A	1325
A0A348MLF7_9BACT	II-C	1044
A0A348VXZ5_9FIRM	II-A	1378
A0A349W710_9BURK	II-C	1122
A0A350S4T2_9FIRM	II-A	1352
A0A350W0D2_9FIRM	II-C	1176
A0A353KUW9_9BACT	II-C	1302
A0A353P2F4_9BACT	II-C	1181
A0A353ZCA1_9PLAN	II-C	1028
A0A354D3T4_9FIRM	II-C	1161
A0A354V0X2_9PROT	II-C	1040
A0A355IRV5_9BACT	II-C	1704
A0A355NK75_9FIRM	II-A	1359
A0A356H3T4_9BACT	II-C	1421
A0A358DDA1_9PORP	II-C	1524
A0A359CVV1_9BACT	II-C	1455
A0A364K8W4_9BACL	II-C	1075
A0A365P3T4_9FLAO	II-C	1293
A0A366DZ60_9BACI	II-A	1053
A0A366KG04_LACGS	II-A	1386
A0A366SND0_9ENTE	II-A	1348
A0A367C9N0_9ENTE	II-A	1334
A0A367XLJ4_9PROT	II-C	1179
A0A368L4L2_9BURK	II-C	1045
A0A368UD41_9STRE	II-A	1373
A0A369KNP0_9PROT	II-C	1121
A0A369PYC8_9SPHI	II-C	1306
A0A369TE57_9PROT	II-C	1167
A0A369TWD8_PARVE	II-C	1075
A0A371ARY2_9FIRM	II-A	1358
A0A372MI00_9SPIO	II-A	1402
A0A373Y943_9FIRM	II-A	1095
A0A374A7L7_9FIRM	II-A	1343
A0A374AGG3_9FIRM	II-A	1397
A0A374UM25_9FIRM	II-A	1321
A0A374X455_9FIRM	II-A	1343
A0A377PUI4_9HELI	II-C	1038
A0A377PZ75_9HELI	II-C	1034
A0A378HIZ8_LACBR	II-A	1360.5
A0A378UFN0_BERDE	II-C	1069
A0A378XLB9_9BURK	II-C	1088
A0A378ZXP0_9RHOB	II-C	1039
A0A379BQM7_PEDPE	II-A	1359
A0A379CB86_9PAST	II-C	1059
A0A379E0L9_9BACT	II-C	1380
A0A379EFL8_9BACT	II-C	1217
A0A379MP40_9BACT	II-C	1232
A0A380G4J1_STAIN	II-A	1343
A0A380JR19_9STRE	II-A	1348
A0A380JUQ3_STRDY	II-A	1368
A0A380K756_9STRE	II-A	1385
A0A380KY08_9STRE	II-A	1353
A0A380KY87_9STRE	II-A	1126
A0A380MJC3_STRUB	II-A	1126
A0A380MYP0_9GAMM	II-C	1071
A0A380U1Z1_9PAST	II-C	1089
A0A380VI05_9PAST	II-C	1058
A0A381E4S9_9FLAO	II-C	1437
A0A381FDW0_9FLAO	II-C	1429
A0A383TH20_9LACT	II-C	1106.5
A0A386PPP6_9LACO	II-A	1131
A0A387B1Q8_9LACO	II-C	1087
A0A388T8G1_9BACT	II-C	1020
A0A389M5Z5_9FIRM	II-C	1279
A0A395UZ50_9FIRM	II-A	1361
A0A395V876_9FIRM	II-A	1340
A0A396FJM8_9FIRM	II-A	1108
A0A396KW11_9FIRM	II-A	1112
A0A396RQ93_9SPHN	II-C	1055
A0A397PA02_9SPHN	II-C	1087
A0A399XZP1_9BACT	II-C	972
A0A3A0CTT4_9BACT	II-C	1063
A0A3A0EWB1_9PROT	II-C	1020
A0A3A1YHV5_9FLAO	II-C	1549
A0A3A4NNC9_9BACT	II-C	992
A0A3A6V1K6_LEGPN	II-B	1372
A0A3A8YXT3_9BACT	II-A	1363
A0A3A9B0K7_9BACT	II-A	1392
A0A3A9HW26_9FIRM	II-A	1102
A0A3B8ESB9_LACBR	II-A	1370
A0A3B8QYJ9_9PORP	II-C	1250
A0A3B8WRM0_9SPIO	II-C	1102
A0A3B9MZP8_9BACT	II-C	1314
A0A3D1GWF8_9BACT	II-C	1212
A0A3D1RSF8_9FIRM	II-C	966
A0A3D1V000_9BACT	II-A	1357
A0A3D2ELM2_9FIRM	II-A	1353
A0A3D2FYM1_9FIRM	II-A	1324
A0A3D2H565_9PROT	II-C	1035
A0A3D3MRH1_9BACT	II-C	1508
A0A3D4BEH9_FLASP	II-C	1449
A0A3D4J989_9FIRM	II-A	1408
A0A3D4LNI1_9FIRM	II-A	1352
A0A3D4UT43_9BACT	II-C	1021.5
A0A3D5Z5I7_9FIRM	II-A	1365
A0A3D6EBI4_9PORP	II-C	1141
A0A3D8IHI0_9HELI	II-C	1030
A0A3D8IZX1_9HELI	II-C	1033
A0A3D8PPB6_9BACI	II-C	1077
A0A3D8TPZ6_9LIST	II-A	1332
A0A3D8ZUL8_9ENTE	II-A	1131
A0A3D9B4V7_9FLAO	II-C	1428.5
A0A3D9C7Y1_9FLAO	II-C	1477
A0A3D9DPI1_9FLAO	II-C	1403
A0A3D9KXW7_9BACT	II-C	1547
A0A3D9NC18_9FLAO	II-C	1472
A0A3E0E3V8_9BACT	II-C	1429
A0A3E0H8H1_9GAMM	II-C	1083
A0A3E0HVT2_9FLAO	II-C	1560
A0A3E0IMR1_9STAP	II-A	1336
A0A3E0PYR0_9BACT	II-C	1060
A0A3E1NGQ7_9BACT	II-C	1223
A0A3E2XUE7_9FIRM	II-A	1351
A0A3E4N2Y2_9BACE	II-C	1498
A0A3E4YGD0_9STRE	II-A	1121
A0A3E4ZHH0_9BACT	II-C	1432
A0A3E5B730_9BACE	II-C	1432
A0A3F3I445_9LACT	II-A	1333
A0A3G2G080_9BURK	II-C	1044.5
A0A3G2GHU3_9FLAO	II-C	1348
A0A3G3GVJ0_9BACT	II-C	1202
A0A3G6MD91_9FLAO	II-C	1402
A0A3G6P9N5_9FLAO	II-C	1675
A0A3G8Y985_9FLAO	II-C	1268
A0A3G9H0R1_9FIRM	II-A	1062
A0A3G9HDX7_9PROT	II-A	1129
A0A3G9JYZ0_9FIRM	II-A	1331
A0A3H2W0U2_LISMN	II-A	1334
A0A3L7N554_9BACT	II-C	1011
A0A3L8A3S7_9BACT	II-C	1248
A0A3L8GKB1_STRIN	II-A	1368
A0A3L9M1P0_9FLAO	II-C	1453
A0A3M0CDW8_9PROT	II-C	1109
A0A3M0CFZ2_9PROT	II-C	1063
A0A3M0MYC4_9LACO	II-A	1396
A0A3M0NP90_9LACO	II-A	1394
A0A3M0P1I8_9LACO	II-A	1400
A0A3M0PDZ7_9LACO	II-A	1396
A0A3M6QH12_9BURK	II-C	1065
A0A3M7L882_9FLAO	II-C	1451
A0A3M7TKB9_9FLAO	II-C	1194
A0A3N0AES6_9ACTN	II-C	1006
A0A3N0AFK0_9ACTN	II-A	1397
A0A3N0EFP5_9FLAO	II-C	1503
A0A3N0WP79_9FLAO	II-C	1203
A0A3N0ZKL5_9BACT	II-C	1036
A0A3N3EE71_NEIAN	II-C	1074
A0A3N3HFT9_ENTFL	II-A	1337
A0A3N4P0M1_9FLAO	II-C	1518
A0A3N5C319_9STAP	II-A	1059
A0A3N7AG78_9FLAO	II-C	1269
A0A3N7EEL2_9BURK	II-C	1052
A0A3P0Y011_STRAG	II-A	1370
A0A3P1S3Q3_9FIRM	II-A	1317
A0A3P1VI90_9STRE	II-A	1121
A0A3P1XJS0_9BURK	II-C	1037
A0A3P1Y9S1_9BURK	II-C	1049.5
A0A3P1Z8E7_TANFO	II-C	1436
A0A3P3WBG0_9FLAO	II-C	1444
A0A3P5X5V1_9BACL	II-C	1078
A0A3R6JZF6_9CLOT	II-A	1100
A0A3R6MFJ1_9CLOT	II-A	1336
A0A3R6PLL1_9CLOT	II-A	1342
A0A3R6WLA1_9FIRM	II-C	1098
A0A3R7W0W7_PREIN	II-C	1380
A0A3R9LSK4_STRCR	II-A	1130
A0A3S0BQQ8_9FLAO	II-C	1475
A0A3S0DJZ4_9NEIS	II-C	1087
A0A3S0PVS3_9FLAO	II-C	1455
A0A3S4N930_9STAP	II-A	1334
A0A3S4P0B3_9STRE	II-A	1125
A0A3S4XT82_9NEIS	II-C	1078
A0A3S5A9U9_CAPSP	II-C	1453
A0A3T2CPT3_LISMN	II-A	1334
A0A401LZM9_9BACE	II-C	1420
A0A401UFK2_9BACT	II-C	1437
A0A401XME6_9FLAO	II-C	1260
A0A410N7A6_9LACT	II-A	1046
A0A410XVV7_9RHOB	II-A	1054
A0A412LHP4_9ACTN	II-C	1027
A0A412MYU2_9ACTN	II-C	1027
A0A413AJC9_9ENTE	II-A	1123
A0A413QSG9_9FIRM	II-C	1089
A0A414FZ50_9ACTN	II-A	1396
A0A414U9I9_9FIRM	II-A	1404
A0A415BK77_9ACTN	II-A	1397
A0A415RNT2_9FIRM	II-A	1105
A0A415S2Y7_9BACE	II-C	1509
A0A415X1H7_9FIRM	II-A	1358
A0A415XGP2_9ACTN	II-C	1048
A0A415XY12_9FIRM	II-A	1372
A0A416FUL5_9FIRM	II-A	1104
A0A416UYK7_9BACT	II-C	1517
A0A416V671_9FIRM	II-A	1341
A0A416WGF9_9BACE	II-C	1373
A0A417CXY5_9FIRM	II-A	1362
A0A417DBS0_9FIRM	II-A	1358
A0A417QK45_9FIRM	II-A	1341
A0A417YZZ8_9BACI	II-C	1083
A0A418J1M8_STASI	II-A	1053
A0A418W0A6_9PROT	II-C	1066.5
A0A420BKQ0_9SPHI	II-C	1464
A0A420XER8_9PAST	II-C	1058
A0A424HNS1_9SYNE	II-C	1001
A0A425VYB9_9ACTN	II-C	1001
A0A425Y3J4_9BACT	II-C	1554
A0A427BJC2_9FLAO	II-C	1439
A0A428G1J3_STROR	II-A	1393
A0A429Z5T3_9ENTE	II-A	1335
A0A430A0E2_9ENTE	II-A	1337
A0A430B1W0_9ENTE	II-A	1136
A0A430CQT5_9SPHN	II-C	1095
A0A431CQX0_CAMJU	II-C	965
A0A432V8F0_9RHIZ	II-C	1097
A0A433RUZ4_9BACL	II-A	1309
A0A434A4Z3_9FLAO	II-C	1548
A0A443IJG6_9BACI	II-C	1076
A0A447I9V2_9RHIZ	II-C	1080
A0A448LIU0_9FLAO	II-C	1203
A0A448TRY8_9PAST	II-C	1073
A0A448U436_9FLAO	II-C	1430
A0A449HZX7_9BACE	II-C	1509
A0A482ZRU2_9GAMM	II-C	1028
A0A483AB74_9GAMM	II-C	1016
A0A483AHV7_9BACT	II-C	1025
A0A483APP8_9BACT	II-C	1021
A0A494YSV9_9BACI	II-C	1076
A0A495KP51_9FLAO	II-C	1438
A0A495SL95_9FLAO	II-C	1429
A0A497UWZ2_9FLAO	II-C	1428
A0A497Z589_9FLAO	II-C	1393
A0A4D7CVF6_9ENTE	II-A	1333
A0A4P5PAG8_9ENTE	II-A	1136
A0A4P6RDP4_9BACE	II-C	1508
A0A4P6YVW5_9LACT	II-A	1353
A0A4P6ZFT3_9FLAO	II-C	1380
A0A4P7AHT3_9MOLU	II-A	1069
A0A4P7CHQ1_9PAST	II-C	1056
A0A4P7NXB2_9GAMM	II-C	1035
A0A4P8K871_9LACO	II-A	1310
A0A4P8XVS3_9FIRM	II-C	1086
A0A4P8ZV16_9BACT	II-C	1119
A0A4Q0ITP6_9BACT	II-C	1233
A0A4Q0UHA4_9PROT	II-A	1111
A0A4Q0XZX1_9PROT	II-C	1072
A0A4Q0ZBN4_9PROT	II-A	1176
A0A4Q1A910_9PROT	II-B	1364
A0A4Q1AHA1_9PROT	II-A	1166
A0A4Q1D7M9_9BACT	II-C	1525
A0A4Q1ID13_9FLAO	II-C	1459
A0A4Q3Y4G2_9RHOB	II-C	1071
A0A4Q5CU67_EUBRA	II-A	1375.5
A0A4Q5HAA5_9BACE	II-C	1433
A0A4Q7P7L1_9BACT	II-C	1522
A0A4R0XW48_PASMD	II-C	1057
A0A4R1AJJ2_9FLAO	II-C	1375
A0A4R1JNP8_9FLAO	II-C	1125.5
A0A4R1QIZ8_9BACI	II-C	1088
A0A4R2GQL6_9BACT	II-C	1468
A0A4R2N2A8_9PAST	II-C	1053
A0A4R2P5Y2_RHOSA	II-C	1002
A0A4R3JZ21_9PROT	II-C	1017
A0A4R3KMK5_9SPHI	II-C	1517
A0A4R3KXU7_9FIRM	II-A	1091
A0A4R3MK21_9FIRM	II-A	1352
A0A4R4DK86_9PROT	II-C	1018
A0A4R4G451_9HELI	II-C	994
A0A4R5C604_9FLAO	II-C	1353
A0A4R5D1Y9_9FLAO	II-C	1346
A0A4R5F7V0_9FLAO	II-C	1533
A0A4R5NB24_9LACO	II-A	1356
A0A4R6BEK3_9STAP	II-A	1341
A0A4R6BVU7_9STAP	II-A	1341
A0A4R6Q0N8_9FIRM	II-A	1379
A0A4R6UK41_9GAMM	II-C	1024
A0A4R8II03_9FLAO	II-C	1280
A0A4R8LM08_9BACL	II-C	1148
A0A4R8MGP6_9BACT	II-C	1067
A0A4S1DVC8_9FLAO	II-C	1130
A0A4S1ZDI2_9BACT	II-C	1226
A0A4S2API0_9BACT	II-C	1390
A0A4S2FWC1_9ACTN	II-A	1390
A0A4S2QB06_9PAST	II-C	1055
A0A4S3B6J9_9ENTE	II-A	1342
A0A4T2GRI1_STRSU	II-A	1380
A0A4T9TI35_9ACTN	II-C	1093
A0A4U0P6C1_9SPHI	II-C	1522
A0A4U1C676_9SPHI	II-C	1428
A0A4U1C6N6_9SPHI	II-C	1453
A0A4U2LEI7_9BACT	II-C	1556
A0A4U2ZCB7_9HELI	II-A	1115
A0A4U3L8Q0_9BACT	II-C	1520
A0A4U6D453_9BACT	II-C	1396
A0A4U8SI34_9HELI	II-C	1024
A0A4U8SLE2_9HELI	II-C	1039
A0A4U8UHM3_9HELI	II-C	1110
A0A4V1VDP0_9FLAO	II-C	1457
A0A4V2UNL7_9PROT	II-C	1086
A0A4V3B847_9RHOB	II-C	1098
A0A4V3JDX2_9LEPT	II-B	1469
A0A4V4U8M3_9SPHN	II-C	1066
A0A4V6BHW3_9RHIZ	II-C	1097
A0A4V6I4B4_9HELI	II-C	1025
A0A4V6LN43_STRDY	II-A	1371
A0A4Y3WHQ0_NITWI	II-C	1138
A0A4Y7UDP1_9FLAO	II-C	1436
A0A4Y8S9S9_9SPHI	II-C	1497
A0A4Z0D6E8_9ENTE	II-A	1087
A0A4Z0JLE2_9BACT	II-A	1125
A0A4Z1BDE9_9STAP	II-A	1058
A0A4Z1DY29_9STRE	II-A	1136
A0A501SS01_9MOLU	II-A	1203
A0A502F5Y4_9FLAO	II-C	1130
A0A505IMN4_9MOLU	II-A	1160
A0A508UKN6_LACSK	II-A	1369
A0A508W953_LEUPS	II-A	1390
A0A510TST0_9LACO	II-C	1113
A0A511DTN2_LACKE	II-A	1368
A0A511WZR8_9BACI	II-A	1338
A0A511YR83_9FLAO	II-C	1446
A0A512DQ20_9PROT	II-C	1057
A0A514CM86_9BACT	II-C	1807
A0A514Z9E9_9LACT	II-A	1171
A0A517T5B6_9BACT	II-C	1028
A0A517TA75_9BACT	II-C	1032
A0A517TX54_9BACT	II-C	1061
A0A517W8X8_9BACT	II-C	1158
A0A518C2Q4_9BACT	II-C	1042
A0A519BD82_9DELT	II-C	979
A0A521V3Y1_9GAMM	II-C	1077
A0A522MHE6_9BACT	II-C	1042
A0A522YMU0_9BACT	II-C	1496
A0A522ZR24_9BURK	II-C	1016
A0A523CEX6_9ACTN	II-C	1064
A0A532UKT3_9BACT	II-C	1153
A0A541CGR4_9PROT	II-C	1127
A0A543G7S3_9FLAO	II-C	1588
A0A544QTI1_9FIRM	II-A	1387
A0A545TP29_9PROT	II-C	1059
A0A552V008_9FLAO	II-C	1545
A0A553BV74_9FLAO	II-C	1588
A0A553CRL8_9FLAO	II-C	1437
A0A553DVX6_9FLAO	II-C	1364
A0A553E2P1_9FLAO	II-C	1125
A0A554WRS9_9BURK	II-C	1122
A0A559PSH2_9FLAO	II-C	1413
A0A559Q2U5_9RHOB	II-C	1082
A0A559R9Y6_9FLAO	II-C	1364
A0A560FBM4_9PROT	II-C	1095
A0A562Q1X7_9FLAO	II-C	1482
A0A562TB31_CHIJA	II-C	1410
A0A563CRF2_9BACT	II-C	1132
A0A563D9V2_9FLAO	II-C	1405
A0A5A9FEE9_9PROT	II-C	1079
A0A5B7T0G2_9LACO	II-A	1129
A0A5B7UEJ7_9FLAO	II-C	1469
A0A5B8B6S9_9RHIZ	II-C	1089
A0A5B8T437_LEULA	II-A	1047
A0A5B8W8D7_9SPHI	II-C	1244
A0A5C1LCZ0_9LACT	II-A	1138
A0A5C1LE77_9LACT	II-A	1337
A0A5C1QCQ8_9SPIO	II-A	1299
A0A5C2HEM7_9PROT	II-A	1168
A0A5C4ST35_9FLAO	II-C	1402
A0A5C4THT2_LACSN	II-A	1330.5
A0A5C5UV76_9BACT	II-C	1042
A0A5C6FWF0_9BACT	II-C	1351
A0A5C6HIH3_9BACT	II-C	1432
A0A5C6XN92_9FLAO	II-C	1426
A0A5C6YGB0_9FLAO	II-C	1401
A0A5C6Z0A2_9FLAO	II-C	1374
A0A5C6ZMI0_9FLAO	II-C	1134
A0A5C7ALC9_9FLAO	II-C	1435
A0A5C7M6M8_9RHIZ	II-C	1025
A0A5C7R5B9_9GAMM	II-C	1086
A0A5C7W1L1_9PROT	II-C	1035
A0A5C8BGU6_9NEIS	II-C	1084
A0A5C9BJM2_9PROT	II-C	1665
A0A5D0I4T1_9FLAO	II-C	1379
A0A5D0MQ24_FLESI	II-C	1022
A0A5D0RHQ0_9FLAO	II-C	1529
A0A5D8ZYQ5_9FLAO	II-C	1440
A0A5E5Q3N4_9GAMM	II-C	1055
A0A5E5QCR6_9GAMM	II-C	1053
A0A5E7YKW6_9BACT	II-C	1816
A0A5F0K1N9_9FIRM	II-A	1344
A0A5F0YB70_LACPN	II-A	1369
A0A5J6N5Y2_9PROT	II-C	1145
A0A5J6Z0I5_9LACO	II-A	1368
A0A5K1IKN6_9ACTN	II-C	1027
A0A5K1Q0J7_LISMN	II-A	1334
A0A5K7WWX9_9BACL	II-C	1092
A0A5M0Z0Q6_CAMLA	II-C	1000
A0A5M4D1N5_9CYAN	II-C	1058
A0A5M4D410_9CYAN	II-C	1042
A0A5M8NZ26_9BACT	II-C	1537
A0A5N1GBH1_STRAP	II-A	1386
A0A5N8ABQ1_9SPHN	II-C	1059
A0A5P0VDW9_LACBU	II-A	1371
A0A5P0ZM50_9LACO	II-A	1361
A0A5P0ZZF3_9LACO	II-A	1132
A0A5P1WZG7_9LACO	II-A	1358
A0A5P1X1H3_9LACO	II-A	1366
A0A5P2ZXA5_9RHOB	II-C	1073
A0A5P8P328_9HELI	II-A	1157
A0A5Q2S6G8_STRDY	II-A	1367
A0A5Q3TM58_MYCSY	II-A	1287.5
A0A5R9BZQ0_9LACO	II-A	1373.5
A0A5S5CC95_9FLAO	II-C	1378
A0A640V5J2_STRCB	II-A	1375
A0A642MLQ5_9BACE	II-C	1431
A0A646JQU9_9LACO	II-A	1346
A0A649PU30_CAMJU	II-C	984
A0A660M1N4_9BACT	II-C	1168
A1WH93_VEREI	II-C	1068
A6GZR9_FLAPJ	II-C	1354
A6VLA7_ACTSZ	II-C	1062
A7HP89_PARL1	II-C	1037
A8LN05_DINSH	II-C	1079
A9DTN2_9FLAO	II-C	1391
A9HKP2_GLUDA	II-C	1050
AADHDJCK_00413	II-A	1337
ABCCLNBB_00501	II-C	1490
ABKAAIIF_00724	II-C	1264
ACFBFFFG_01562	II-A	1106
ACIHKLFK_00225	II-A	1365
ACLPPGCD_00309	II-A	1348
ACOPMIHO_02480	II-C	1248
ACPENHNK_00600	II-A	1409
ADKCIDOH_00948	II-C	1157
ADNDNIME_01954	II-A	1326
AEABKKAP_01269	II-C	1116
AEAFPENN_01144	II-A	1064
AEBPKJCM_01310	II-C	1139
AEHLKLFI_00375	II-A	1331
AELBHJNO_00924	II-A	1341
AEOJOEDC_01035	II-C	1217
AFFPELLB_01177	II-C	1003
AFJILJMH_01022	II-A	1336
AFOCMDCN_00921	II-C	1474
AFONCILI_01170	II-C	1051
AGBPFBNL_01437	II-A	1333
AGJEEOJE_00354	II-C	1107
AGLMADGI_00139	II-A	1334
AGPPJINB_00359	II-C	1073
AHGCPDCL_00051	II-C	1209
AHIOKGAE_01355	II-A	1381
AHMOKDGC_00815	II-C	1507
AHOAAKLL_02595	II-C	1235
AIGOHKBL_00877	II-A	1392
AIJJAAED_00646	II-A	1420
AIOHBHLA_00995	II-C	1225
AJAFCCDF_01175	II-A	1400
AJBENFDP_00315	II-A	1396
AJCKKMAI_00087	II-A	1425
AJHFDKEH_00433	II-C	1003
AJPHJFAL_00997	II-A	1091
AKDFOHDD_01339	II-C	1473.5
AKDKINFI_01038	II-C	1087
AKEDLIGG_01427	II-A	1343
AKFCJHLL_01264	II-A	1398
AKMHIDGP_00342	II-C	1221
AKOBOAID_00368	II-A	1334
ALFJIONM_00003	II-C	1377
ALKPENJJ_00777	II-C	1082.5
ALOEDKDG_01409	II-A	1353
AMBHKEGI_01255	II-A	1327
AMEEPDJJ_00183	II-A	1322
AMIBCDEN_00035	II-C	1541
ANCCHCCO_01157	II-A	1113
ANGALGFM_01629	II-C	1183
ANGGLDIA_01232	II-B	1408
ANMACEBE_01387	II-C	1218
AOCILHDP_00215	II-A	1361
AOKOJAKM_00164	II-C	1131
AOLAKGEO_01925	II-A	1114
AOPFDEBE_00006	II-C	978
APNHJCAI_00374	II-A	1408
APOCIFJF_01410	II-A	1388
AceCas9	II-C	1138
B1UZL4_CLOPF	II-C	1065
B2KB46_ELUMP	II-C	1195
B5CL59_9FIRM	II-A	1341
B7B6H7_9BACT	II-C	1429
B8I085_RUMCH	II-C	1021
B9M9X8_ACIET	II-C	1132
BAAGLBIJ_00845	II-C	1495
BAAICHLC_00387	II-A	1323
BAAOCFKI_00491	II-A	1343
BAFDIDOP_00264	II-C	1202
BBCPEPEL_01917	II-C	1225
BBNJIAKK_00697	II-C	1521
BCACDKDG_00123	II-C	1147
BCFFLCLF_00188	II-A	1348
BCHHOHJI_00906	II-C	1156
BDCKPCHL_00395	II-A	1365
BDEGOGEA_00643	II-A	1356
BDODBEBN_01231	II-C	1505
BDOMJDCC_01728	II-B	1404
BECOGGAK_00632	II-A	1324
BEDOJKGI_00364	II-C	1212
BEEEDELJ_01357	II-C	1000
BEFOKHML_01288	II-A	1102
BEGNOBNF_01529	II-A	1356
BEMAMJKK_00079	II-C	1054
BEPOADGF_00583	II-C	1074
BFBNDMJD_00800	II-C	1199
BFHIEFMI_01131	II-A	1424
BFMCNJFA_01523	II-A	1340
BFNAGOML_00469	II-C	1224
BFOEOIJI_01497	II-A	1385
BGAGPEAH_01762	II-C	1109
BHDPBDLG_00862	II-C	1174
BHEFKFCC_01952	II-A	1343
BHGDOOIG_02459	II-C	1309.5
BHHONFLH_00787	II-A	1384
BHOJOKNK_01293	II-C	1028
BICHJPJO_00123	II-A	1333
BIEPMBMJ_00671	II-C	1003
BIHMKIOG_01665	II-A	1050
BIPLDMKF_00710	II-C	1126.5
BJADPPLM_01260	II-A	1425
BJJDNJFI_01367	II-A	1354
BKFOGDOB_00340	II-C	1002
BKHLGJIH_00061	II-C	1437
BKJIPNIM_00933	II-C	1183
BKJMEBLF_00494	II-A	1113
BLAGMPHA_00356	II-A	1099
BLFEMOOL_00135	II-A	1340
BLHGDCHB_00830	II-A	1393
BMEHGANO_01357	II-A	1336
BMHFPHPC_01075	II-C	1049
BMOEJANM_00667	II-A	1390
BMPBAEGN_02581	II-A	1346
BNGKDGAE_01056	II-C	1092
BNHPOECA_00755	II-C	1153
BNPAOBBN_01117	II-C	1465
BOBDBNNH_01016	II-A	1366
BODNGDFI_00138	II-A	1316
BOFIMGFC_00768	II-C	1134
BOINDDKD_00137	II-A	1392
BOKNKHHH_01131	II-A	1351
BOMAHEKA_02067	II-A	1364
BPIMCOMO_01080	II-A	1150
C2CKI6_9FIRM	II-A	1361
C2D302_LACBR	II-A	1377
C2G539_9SPHI	II-C	1306
C5ZYI3_9HELI	II-C	1007
C9LGP5_9BACT	II-C	1234
CAADGPNP_00080	II-A	1361
CAAEOPKI_01401	II-C	1070
CABGMHAF_00552	II-A	1340
CABIOGIB_01111	II-C	1080
CADLJGIM_00407	II-A	1319
CALHNGIC_00421	II-A	1417
CAPKJFFP_00346	II-A	1391.5
CBBNJOLG_02626	II-A	1315
CBFKNPNJ_00748	II-C	1127
CBKANJDI_00333	II-C	1393
CBNGLEPG_00018	II-C	1077
CBNNBOKA_01017	II-C	1393
CBNOMEHI_00248	II-C	1002
CBPNNEPJ_00871	II-A	1382
CCEFDDOO_00984	II-A	1350
CCHHCPNH_00081	II-C	1197
CDABHECB_00332	II-A	1327
CDANEKEK_01643	II-A	1327.5
CDFKIGHC_01711	II-A	1104
CDFNILJI_00146	II-A	1427
CDJKJBIL_00361	II-C	1095
CDKMEGAL_01791	II-C	1208
CEFKEEKA_00941	II-C	1509
CEFOLBHJ_01831	II-A	1101
CEOJMNIF_00958	II-A	1349
CFBAINMD_01653	II-C	1048
CFDJCLHB_01257	II-A	1362
CFIAJOKG_00850	II-A	1333
CFKCIGJH_00027	II-A	1350
CFLNDENI_00724	II-A	1364
CGBKKKHB_01431	II-A	1148
CGFNPDLA_00384	II-A	1402.5
CGMIJDLN_01680	II-A	1106
CGOPDMEG_01241	II-C	1493
CHDNIFHB_00111	II-C	1107
CHEJLOMD_00154	II-B	1413
CHKKAKKB_01676	II-A	1073
CHMHMHPP_01078	II-A	1344
CICKGHLM_00632	II-C	1224
CIEEIEDC_00268	II-A	1355
CIGNEBEA_00973	II-C	1087
CIJPNNEI_00263	II-C	1179
CJBDPGCJ_00955	II-C	1517
CJHDPKKA_00325	II-C	1207
CJLDDADK_01015	II-A	1333
CKLOHMPG_00250	II-A	1337
CLDCDAIP_00247	II-A	1392
CLECFFLI_00613	II-C	1223
CLFCDJBD_00945	II-A	1398
CLLMLECF_01133	II-C	1530
CLPJFDIF_00493	II-A	1369
CMFDKMBB_01044	II-A	1118
CMMGONLK_01291	II-A	1351
CNBILLNG_01967	II-C	1501.5
CNHMKJPB_00915	II-C	1132
CNKOEJOM_01757	II-C	1277
COBMDBBP_01638	II-C	1098
COIPDDLJ_00636	II-C	1231
COJFJNMI_00973	II-A	1057
COLFCHJN_00122	II-A	1599
COLPFJNL_00774	II-A	1369
COPIMNAH_00314	II-C	1393
CPJMPAIL_00653	II-C	1197
CPJOHODP_01800	II-C	1372
CPMCCBGB_01618	II-C	1063
CdiCas9	II-C	1084
D1AUW6_STRM9	II-C	1259
D2MWB9_CAMJU	II-C	985
D3I574_9BACT	II-C	1494
D3NT09_AZOS1	II-C	1168
D3UFL8_HELM1	II-C	1024
D4J3S7_9FIRM	II-A	1338
D5BC98_ZUNPS	II-C	1388
D5BR51_PUNMI	II-C	1035
D6GRK4_FILAD	II-A	1365
D6S374_9LACO	II-A	1395
D7N6R3_9FIRM	II-A	1341
D7VKD0_9SPHI	II-C	1426
DABAHGGB_00054	II-C	1492
DACIIPII_00144	II-B	1406
DADCKEEE_00015	II-C	1370
DAKKMGGD_01120	II-A	1358
DBCGFLLD_01368	II-A	1338
DBCOCDNM_00473	II-A	1385
DBDCKAPI_00655	II-A	1394
DBJKPBFB_00316	II-A	1402.5
DBOBBHFJ_00448	II-C	1132
DCICFHFO_00832	II-C	1431
DCLAOJHD_00477	II-C	1173
DCOFCDOA_01156	II-C	1156
DCOGBJLO_00428	II-C	1545
DDADFKKO_00764	II-A	1356
DDBMHCPM_00181	II-A	1343
DDNLAHFA_01517	II-A	1336
DDPGMLDD_02320	II-A	1359
DEFAEEHK_01209	II-A	1335
DEOHBEOD_00332	II-C	1157
DFEFCOOG_00510	II-A	1379
DFFNFFNF_00739	II-A	1354
DFHDPKOJ_01421	II-A	1337
DFHGDDAE_00211	II-C	1490
DFHJIAEC_00199	II-A	1350
DFJBPFBG_00167	II-A	1396
DGOEADIO_00963	II-A	1091
DGPNHNDJ_01619	II-C	1538
DHDEPDPN_01941	II-A	1356
DHDHDCNA_00568	II-C	1372
DHELFLFN_00401	II-C	1436
DHKBEBMM_00444	II-A	1352
DHKCPNAE_00615	II-C	1185
DHPJLCNF_01443	II-A	1333
DHPNGAEC_01080	II-A	1336
DIDEBMEG_00546	II-C	1167
DIFMDBOE_01689	II-C	1087
DIGGMNJO_01683	II-C	1519
DJLMOHEF_02470	II-C	1147
DJNHMDPO_00897	II-C	1272
DKGEMEBA_00745	II-A	1406
DKIODJOA_00658	II-A	1361
DKKDKHMN_00228	II-C	1543
DKOHJNAO_00212	II-A	1364
DKOMKDHO_01124	II-C	1216
DLCOBPFP_00708	II-C	1225
DLEDNBGG_00882	II-C	1132
DLFPGGNM_01961	II-C	1126
DLGGJBJL_00037	II-A	1379
DMALNBAC_00169	II-C	1075.5
DMCHBMNN_00573	II-A	1379
DMDOMHIO_00263	II-C	1069
DMGDIOAN_01407	II-C	1205
DMNALNAA_02071	II-B	1243
DNANHIPO_01426	II-A	1381
DNGCFBLH_00488	II-C	1474
DNHLBJNL_00905	II-C	1509
DNKHKBOO_01160	II-A	1119
DNKKBGHI_00810	II-A	1340
DNNEGMFB_00076	II-A	1355
DNNMNLHF_01364	II-A	1316
DNNNHBGH_00704	II-A	1369
DOACFBNP_01760	II-C	1150
DOAKCJOG_01860	II-C	1085
DODOHPBK_01389	II-A	1326
DOEDMHPA_01485	II-A	1448
DOEFDIFC_00218	II-C	1168
DOEILNAF_00757	II-A	1345
DOHGAJKO_00545	II-A	1366
DOHPMABL_00936	II-A	1368
DOIEFOOL_01231	II-C	1395
DOOADDPG_00542	II-C	1178
DOPHKADC_00326	II-C	1211.5
DPAKILHL_01441	II-A	1350
DPELGJEB_01400	II-A	1363
DPIMGEOF_01148	II-C	1516
DPKBKDBF_00361	II-C	1086
E0NI75_PEDAC	II-A	1366
E0NJ84_9FIRM	II-A	1366
E0XXB7_9DELT	II-C	1011
E1QW44_OLSUV	II-A	1399
E1VQA3_9GAMM	II-C	1025
E3HCA8_ILYPC	II-C	1092
E5CB73_9BACE	II-C	1510
E6LI02_ENTI1	II-A	1330
E6WZS9_NITSE	II-A	1132
E7RR33_9BACT	II-C	1391
EAAPCCPM_01799	II-A	1329
EAEJNHDG_00777	II-A	1097
EAGNFHHE_00345	II-A	1426
EBCHPGNN_00803	II-A	1386
EBDEKPBB_00446	II-A	1349
EBFJCJBG_00467	II-A	1420
EBLHEGLD_03132	II-A	1371
EBLLECDK_01001	II-C	1404
ECBLPBBN_01389	II-C	1080
ECDCPBFM_00114	II-A	1320
ECMDNIBB_02423	II-C	1398
ECOOONPN_01269	II-C	1507
EDCNPOMO_00565	II-C	1141
EDKFEBBH_00638	II-A	1348
EDKIHOKL_00263	II-A	1313
EECFLFMM_00329	II-A	1369
EEGMCIPM_01150	II-A	1096
EELPOEMC_00268	II-C	1214
EFBEPBEH_00974	II-A	1407
EGCIPHBI_00160	II-C	1156
EGDKFEAL_00349	II-A	1420
EGLEDJPC_01025	II-A	1387
EHGPHGGM_00348	II-C	1202.5
EHHNODDD_01904	II-C	1074
EIAENCLB_00440	II-C	1116
EICGMMKB_01242	II-A	1362
EICGMMKB_01612	II-A	1104
EIMMAMII_00346	II-C	1494
EJJBAOJE_01066	II-C	1270
EJKOLIIF_00558	II-A	1336
EKAFDFKG_02076	II-A	1104
EKMPNEMM_00937	II-C	1145
EKPEJHND_00894	II-A	1366
ELBIODHG_02404	II-C	1218
EMADGFMN_00907	II-C	1493
EMAENGPE_01752	II-A	1366
EMFPMHNJ_00100	II-A	1388
EMIDFGMP_00446	II-C	1004
EMJNGCIE_01534	II-A	1108
EMKIGFJM_00312	II-A	1342
EMNELIHL_00078	II-C	1090
EMNIBBOE_00600	II-C	1380
ENGFCGNP_00258	II-A	1315
ENGPELOC_00905	II-A	1333
ENLCMHAM_00011	II-A	1382
ENNMKPPE_01377	II-C	1146
ENPABPPL_02422	II-A	1381
EOBBDNON_00081	II-C	1380
EOBGLEMH_00370	II-A	1137
EOELCKKI_00296	II-A	1341
EOGHDADM_01044	II-A	1353
EPDEJDDI_00600	II-A	1397
EPEJBHMA_01892	II-A	1356
EPFMMCOJ_00170	II-A	1339
EPFMMCOJ_01747	II-A	1064
EPIMONCI_01050	II-B	1420
EPJEOPIP_01092	II-A	1357
EPOJFMMJ_00991	II-C	1229
EPPEFNDN_04474	II-A	1358.5
F0RSV0_SPHGB	II-C	1179
F2B8K0_9NEIS	II-C	1080.5
F2IKJ5_FLUTR	II-C	1458
F2NB82_CORGP	II-A	1384
F3A050_9BACL	II-A	1391
F3ZS64_9BACE	II-C	1504
F4GDP9_ALIDK	II-C	1029
F5WVJ4_STRG1	II-A	1371
F7UWL3_EEGSY	II-A	1380
F9DDR2_9BACT	II-C	1506
F9ZKQ5_9PROT	II-C	1044
FADDJMAI_00829	II-C	1458
FAFFOKLN_00807	II-C	1428
FAOGHKNC_00770	II-A	1223
FBAJEPJK_01629	II-A	1377
FBDOCODP_00533	II-C	1526
FBECJIKF_00396	II-A	1397
FBJEMOEM_01096	II-A	1141
FBMGAGLN_01110	II-C	1166
FBPMIOIN_00716	II-A	1374
FCDAJKJM_01131	II-A	1341
FCDEBECG_00765	II-A	1336
FCHDJBPK_01930	II-C	1215
FCHLJLAH_02250	II-A	1351
FDAIBNGA_00741	II-A	1353
FDEEIONF_01208	II-A	1361
FDGPBGAH_00247	II-A	1351
FDHHAOPP_00912	II-C	1542
FDNCINBE_01503	II-A	1102
FEBAJGEM_00212	II-A	1314
FEECEECJ_00567	II-A	1378
FEFIJFCH_00898	II-A	1352
FELEAEJK_00340	II-A	1352
FGDCLBNE_00336	II-A	1345
FGHEKINC_00937	II-A	1388
FGOEAGFD_00402	II-A	1337.5
FHNDOPJG_01270	II-A	1384
FIBPFDMB_00964	II-A	1123
FIDOGEBJ_00442	II-C	1214
FIHMJNBE_01325	II-C	1113
FINCGHKK_00628	II-A	1343
FJHGDNMA_00665	II-A	1366.5
FJJMJHMM_00635	II-C	1010
FJODKGBM_01464	II-C	1202
FJODKGBM_02045	II-C	1202
FJOGOEJH_00104	II-C	1226
FKFKCAEB_01776	II-C	1509.5
FKGEPBDD_01293	II-A	1378
FKKDJEOP_00720	II-A	1422
FLHAMLDM_01481	II-A	1367
FLJEEDPJ_01062	II-A	1378
FLPPLIOP_00603	II-A	1128
FMGLIKLG_02026	II-A	1062
FMLFIFFK_00675	II-A	1589
FMPIACPE_00931	II-A	1360.5
FNBDAGKG_00067	II-C	1222
FNBOGCIO_00837	II-C	1209
FNEOPKLF_00797	II-A	1376
FNJPNBJI_02067	II-A	1382
FNLKLAHG_01179	II-C	1400
FOAGCPBA_00590	II-C	1070
FOEBPDGF_00734	II-C	1247
FOKACONK_00329	II-A	1376
FOPODJEA_00204	II-A	1360
FPKEOPME_01145	II-A	1400
G0M2G7_LACPE	II-A	1383
G2Z1C1_FLABF	II-C	1473
G2ZYP2_9RALS	II-C	1062
G4CMU0_9NEIS	II-C	1097
G4Q6A5_ACIIR	II-A	1358
G5JVJ9_9STRE	II-A	1338
G5KAN2_9STRE	II-A	1374
G9QLF2_9BACI	II-C	1088
GADKJPFN_00395	II-A	1381
GBHAPIOP_00870	II-A	1563
GBLKAPEJ_02747	II-A	1375
GBLPNJNL_00729	II-A	1384
GBNLAICB_00600	II-C	1464
GBOCJOIC_00404	II-B	1259
GCFIPPCG_00861	II-C	1560
GCFLJDHC_01182	II-A	1396
GCJADMKG_01305	II-C	1197
GCKNOFNP_00861	II-C	1138
GCPKNHBD_00581	II-A	1317
GDAEODBL_01144	II-A	1355
GDCFLACL_00233	II-A	1396
GDGOPMKM_00894	II-A	1371
GDJLFBGD_00230	II-A	1411
GDNFMBGJ_01295	II-A	1357
GDNMBENB_02066	II-C	1098
GEADDJII_01011	II-C	1438
GECGLPGD_00656	II-C	1195
GEIKCAGN_01334	II-C	1211
GEMGMEJF_00590	II-C	1506
GFBNBFPD_01016	II-B	1398
GFEBBKCI_00327	II-A	1354
GFHCAHOL_00658	II-A	1416
GFNOMIJK_00699	II-A	1338
GFONCMLG_01447	II-A	1318
GFOOJAKA_01331	II-B	1115
GGBLNKKB_00484	II-A	1464
GGFGKOML_00862	II-A	1360
GGHGOIIC_00982	II-C	1077
GGLDNAPJ_00552	II-C	1610
GGPHHMFI_00409	II-A	1229
GHHMKBAL_01174	II-A	956
GHLKLGBM_00219	II-A	1387
GIABHNPG_00376	II-A	1090
GIHHDDFO_00035	II-C	1566
GIIPKHDO_00791	II-A	1331
GILIAMFL_00647	II-A	1398
GIOPJFNC_00697	II-A	1105
GJACPIIC_00206	II-A	1107
GJANEEBA_00573	II-A	1391
GJCBIPEF_00337	II-C	1056
GJCHADIB_00770	II-A	1326
GJDPFEDJ_01067	II-A	1373
GJEACAFG_00134	II-C	1492
GJJPIMHL_00390	II-C	1525
GKJLODDG_00753	II-C	1369
GKJMMPPC_01323	II-A	1420
GKMCAAPE_01204	II-A	1369
GKMNLKPO_00246	II-A	1363
GKNOPPJA_00359	II-C	1101
GKNPMFCM_00054	II-C	1155
GLBFCCNF_00708	II-A	1355
GLCPPJMN_00198	II-C	1077
GLIGBGEK_00254	II-A	1385
GMDAEKLM_01194	II-C	1082
GMGDJGMM_01541	II-C	1525
GMJJOKOL_00079	II-A	1352
GMLDCLJD_00894	II-A	1418
GMLJMFAM_00831	II-C	1131
GNBPJFOH_01517	II-A	1402
GNCNOBFN_00531	II-C	1432
GNFJCNKP_01157	II-A	1353
GNFOMHAC_01149	II-C	1400
GNFPNCJA_00831	II-A	1352
GNJNNIEO_01091	II-C	1119
GOGGLAEL_00115	II-A	1064
GOMILGFI_00824	II-A	1342
GONKHING_00291	II-C	1175
GPCPOFPE_01224	II-C	1209
GPFNKAJN_00525	II-A	1180
GPGANCKE_00740	II-C	1097
GPKGMNCH_00406	II-A	1374
GPMIAMAB_01015	II-C	1059
H0UDA8_BRELA	II-C	1092
H1YII5_9SPHI	II-C	1473
H2A7K0_STRMD	II-A	1130
HABCABHO_01279	II-C	1510
HBIEIPMN_01154	II-A	1155
HBKNHFBJ_00493	II-A	1395
HBLGJIEC_00690	II-C	1070
HBMHMPFH_00156	II-A	1105
HBOAKEOI_00601	II-A	1402
HBOBHGLI_00206	II-A	1343
HCBEGHPN_01423	II-A	1415
HCBPCMKK_01388	II-C	1216
HCDJFAPO_00340	II-C	1238
HCDLCNGN_01323	II-A	1331
HDKMKHCO_01712	II-C	1511
HDNCLAPC_00161	II-A	1420
HDNDBGBF_00389	II-C	1225
HDNOKBOP_00344	II-A	1381
HDPHEBDJ_01811	II-C	1210
HEFBFHOJ_00163	II-A	1382
HEKFDFDF_01934	II-A	1455
HEOMBOKA_01659	II-A	1356
HEPBMHAO_01775	II-C	1075
HFBBNNNN_00509	II-A	1354
HFOGJFEB_00827	II-B	1240
HGEPGBCN_01291	II-A	1352
HGFIDPEE_01192	II-A	1120
HGGEDFKK_02069	II-C	1527
HGHMECGF_00120	II-A	1347
HGIHFFDB_00559	II-C	1375
HHABILBG_01178	II-A	1408.5
HHHGCFHN_00192	II-A	1127
HHHGIOEJ_00208	II-C	1194
HHJNLCDB_01718	II-A	1281
HHJOIKLH_00900	II-C	1109
HHPAHCLG_00409	II-A	1099
HICHLFIP_00832	II-C	1259
HILNEBJK_00586	II-A	1325
HJBLCOIJ_00255	II-C	1092
HJNGNAPH_01902	II-A	1371
HJOBCIIK_00064	II-C	1074
HKJGGMHN_00318	II-A	1461.5
HKMDFAJN_00874	II-C	1210
HKPPAPFL_00776	II-A	1369
HLCBODOG_01999	II-C	1508
HLJCJLPM_01379	II-A	1341
HLJMBGID_00004	II-C	1212
HLJNKMPC_00173	II-C	1371
HLLBBGLK_00726	II-C	1153
HLONFCOA_01313	II-A	1362
HLPHMFAA_00169	II-A	1394.5
HMDAMDPM_01230	II-C	1165
HMGMDLME_01762	II-A	1345
HNBCGIDB_00004	II-C	1156
HNDCIGFE_00250	II-A	1392
HNEBGKKA_00174	II-C	1390
HNNKPCMA_00346	II-A	1387
HODMCDBK_01277	II-C	1225
HOHNPANE_01120	II-C	1100
HPCINNPM_00505	II-A	1344
HPDMAOBK_01489	II-A	1330
HPKHKCAI_00958	II-A	1108
HPMJMKAB_01025	II-C	1092
I0AP30_IGNAJ	II-C	1688
I3C2S4_9FLAO	II-C	1397
I3TWJ0_TISMK	II-C	1049
I3Z8Z5_BELBD	II-C	1353
I4A2W8_ORNRL	II-C	1535
I9L4B5_LACPE	II-A	1361.5
IAKHKJFJ_00229	II-C	1510
IAKMHICP_01934	II-A	1375
IALHHINN_00568	II-C	1087
IALOGKLM_00413	II-C	1350
IAPECGPJ_04089	II-C	1455
ICAAPLDP_00986	II-C	1121
ICDDDJHD_00401	II-A	1104
ICDMHLCA_00898	II-C	1509
ICGFCKOP_00060	II-A	1330
ICHNBJMI_00004	II-A	1339
ICPAIAFP_01135	II-A	1109
ICPBCDPP_00468	II-C	1218
IDAJAOMH_00226	II-A	1093
IDEGFFAF_00875	II-A	1346
IDHENJDO_00254	II-A	1342
IDIBNKKL_01258	II-C	1086
IDINCNEB_00772	II-C	1113
IDPOGLNI_00591	II-C	1046
IEIPILBN_01375	II-C	1151
IEJCMCLA_00189	II-C	1224
IEJOHHDJ_00308	II-A	1113
IEKKFMNM_00050	II-A	1045
IEMCFHHA_01777	II-A	1363
IEPKPAJP_01153	II-A	1358
IFAGCMDI_01825	II-A	1393
IFEMMMDA_00649	II-A	1339
IFJCFDOL_01266	II-A	1108
IFJHJJKA_01334	II-C	1109.5
IFKODNKG_00479	II-A	1465
IFLPKNJC_00395	II-A	1383
IFPLDHNA_00328	II-C	1559
IGKFEGLI_00773	II-A	1362
IHDODOAM_03114	II-C	1536
IHHDBNNO_01288	II-A	1346
IHHGPNGO_00746	II-A	1332
IHLKCIJD_01143	II-C	1189
IIECHIBK_00456	II-B	1416
IIEPAKAA_01569	II-C	1507
IIHLMAID_00401	II-C	1498
IIIGGIDK_01203	II-C	1541
IILCEDJD_00617	II-A	1375
IILFBGHO_00992	II-A	1375
IINBFANI_00827	II-C	1244
IIOHDKHE_00594	II-C	1146
IJLHPFDB_00966	II-C	1550
IJMAIAHM_00375	II-C	1169
IJOGGLKJ_01444	II-A	1352
IKCGCMMH_01618	II-A	1064
IKDAKDPA_00709	II-A	1419
IKDBFLMF_00485	II-C	1027
IKFCODIE_00375	II-C	1214
IKGOIMFN_00499	II-A	1129
IKHFGFHP_00899	II-C	1141
IKNPHNAC_01683	II-A	1431
IKOMOOHE_00175	II-A	1347
ILDLONCA_01025	II-A	1371
ILIICPDG_00749	II-A	1388
ILPDMCMM_01843	II-A	1356
IMBEHPIK_00774	II-A	1154
IMHOOPHA_00912	II-A	1208
IMNJKFNA_00682	II-C	1424
IMODMOGJ_00257	II-A	1330
INDNPCBK_00160	II-C	1197
INMENDLC_01026	II-A	1398
INOIOIKN_00618	II-A	1392
INPLAAFG_00738	II-A	1343
IONBGGNM_03203	II-C	1021
IPBKEBJN_00803	II-A	1362
IPEKEDPM_00022	II-C	1128
IPGKABOO_00556	II-C	1508
IPOPBGDA_01231	II-C	1219
J2KJ07_9FLAO	II-C	1419
J2WFY6_9SPHN	II-C	1110
J6LE60_9RHOB	II-C	1059
J8VVI1_ENTFC	II-A	1340
J9YH95_LEUGJ	II-A	1355
JABPDNKH_01079	II-C	1532.5
JAFBHIJC_00325	II-A	1376
JAFJNJOK_00891	II-A	1350
JAFNHBNP_00947	II-A	1115
JAHAAGEF_00598	II-C	1100
JAILBINK_00254	II-C	1130
JAKACBAD_00095	II-C	1509
JALNEIJL_00088	II-C	1025
JAMAAEFE_01103	II-C	1499
JBBJHHMN_00769	II-A	1391
JBCMHMPG_01163	II-A	1414
JBDAOJJE_01115	II-A	1071
JBDONKMK_01395	II-A	1424
JBIGECOK_00598	II-C	1118
JBKDEGLM_00885	II-A	1366
JBNPFEMI_00952	II-A	1355
JCLPIKJN_01487	II-A	1414
JCOKBIJB_01945	II-A	1316
JDCIFCGN_00683	II-A	1104
JDDAHAPM_00357	II-B	1441
JDLNPCJD_01244	II-A	1349
JEDMFKJE_00199	II-C	1155
JEEGBPHK_00517	II-A	1360
JEIBMPGE_00504	II-C	1138
JEPHGFBI_00382	II-A	1361
JFCMFFEO_00117	II-C	1216.5
JFLHCHPM_00340	II-C	1089
JFNBMHNJ_00167	II-C	1130
JGADENMF_01394	II-C	1204
JGBJGEKJ_00191	II-C	1511
JGEIPCBD_00303	II-C	1158
JGFEMIKP_00475	II-C	1219
JGLGINCA_01685	II-A	1347
JGPFDBIF_01931	II-C	1090
JGPMAOCP_00376	II-C	1012
JHBIENLA_01685	II-A	1384
JHCHKFMN_00191	II-C	1225.5
JHIFGODM_01373	II-A	1315
JHNGJOBE_01215	II-A	1103
JHOAJPBB_00982	II-C	1422
JIAJIJIM_00870	II-A	1349
JIDBFAGA_00931	II-C	1223
JIGEJILJ_00147	II-A	1360
JIKAIAHD_00918	II-C	1091
JINMCPML_00708	II-A	1262
JJMMFJKM_02178	II-A	1107
JKFDECPM_01230	II-C	1501
JKFEJEBD_00441	II-A	1367
JKJDENIB_00029	II-A	1338
JLODCDCL_00538	II-C	1151
JMGDJFIO_01818	II-A	1340
JNCKAKAI_01890	II-A	1104
JNGMAANE_00268	II-C	1373
JNGMGCEL_00684	II-C	1095
JNHDPNFL_01428	II-C	1388
JNKGJJDO_01053	II-A	1423
JNKPGLMJ_00619	II-C	1192
JNOPCLDP_01065	II-A	1323
JOJHLLMF_01115	II-A	1514
JPFCMPLN_00326	II-C	1102
JPIFEOPK_00177	II-C	1208
JPLLPNPI_00492	II-C	1081
K0G350_ACTSU	II-C	1054
K0MXA7_LACCA	II-A	1361
K0ZH11_9STRE	II-A	1121
K1LQN8_9LACT	II-A	1142
K2PT21_9FLAO	II-C	1391
K4I9M9_PSYTT	II-C	1509
K6RXS8_LACPA	II-A	1360
K8Z8F3_9ENTE	II-A	1140
KADOOEGP_00403	II-A	1363
KAFDALCE_00072	II-C	1140.5
KAJBLPCB_01340	II-A	1425
KBAALNBL_00933	II-A	1090
KBFCEDHI_01834	II-C	1459
KBHKBFCM_00453	II-A	1091
KBNEOABI_00505	II-A	1344
KBPEJPMH_01410	II-A	1382.5
KCAPGDIP_00702	II-C	1133
KCENCGDH_00186	II-A	1387
KCGOAHDI_01321	II-C	1063
KCHBPDCB_00220	II-A	1407
KCOGFPJG_00206	II-A	1386
KDHCKLJI_02313	II-C	1230
KDHJFAGC_00057	II-A	1353
KDIFKKJG_00846	II-C	1175
KDKAIHDF_02138	II-A	1070
KDKCKCAP_00900	II-A	1105
KECJFDNJ_01062	II-A	1050
KEDCOGHO_00308	II-C	1101
KEOOAHJL_01270	II-A	1134
KFDDLKKM_01301	II-A	1344
KFDGBANN_01941	II-C	1504
KGBDMALF_01418	II-A	1345
KGDOHFFC_00843	II-C	1128
KGLLNNKP_00717	II-A	1358
KHAMBEAA_00172	II-A	1129
KHCCHANK_01071	II-A	1050
KHGLJNAB_01212	II-C	1379
KHMMGALF_01382	II-A	1361
KHOHBAMO_00968	II-A	1105
KIADOGLM_00695	II-A	1336
KIFLJLMB_01008	II-A	1354
KIPICGBL_01758	II-A	1354
KIPNGPIL_01248	II-C	1097
KJBIHCLK_00967	II-C	1031
KJBOJDPI_00023	II-A	1007
KJDJIMJH_03344	II-A	1339
KJGLLHGA_01011	II-A	1365
KJKNBLFI_00092	II-A	1305.5
KJMMLKLD_04295	II-C	1507
KKANCOCP_00218	II-A	1376
KKCJOHNB_01846	II-C	1208
KKDMPMEL_00319	II-A	1357
KKEMIPPL_00895	II-C	1197
KKGOFGLB_00794	II-C	1147
KKHAHOCB_01154	II-C	1113
KKLHFFKP_00652	II-A	1311
KLDHFNFB_00124	II-A	1116
KLDKHMCM_02177	II-A	1357
KLFJPDMI_01418	II-A	1374
KLFMKGMO_00522	II-B	1428
KLIABKMC_00365	II-A	1396
KLJKLPAP_00745	II-C	1391
KLOHIFJO_00673	II-C	1394
KMJOLFJM_00278	II-A	1371
KMLHEOIG_00505	II-A	1350
KMNGEAMK_00691	II-C	1100
KMOGEBHB_00890	II-A	1357
KMOGMMAM_00231	II-A	1376
KMPGBCOB_00130	II-A	1404
KNFPAANF_00181	II-A	1390
KNGOACBL_00882	II-C	1479
KNMPDFKJ_01379	II-A	1343
KNNMFHFF_00732	II-A	1338
KOHMPBDI_01400	II-C	1232
KOIOAMBD_01120	II-A	1349
KOLADEMG_00317	II-C	1122
KONHHGNJ_01454	II-C	1494
KONPOLNL_00726	II-A	1336
KOPOJCAC_01602	II-C	1084
KPACOPJF_00974	II-C	1202
KPILBPBF_01199	II-A	1364
KPJJMKEG_00980	II-C	1422
KPOOIKJO_00084	II-C	1091
KPPDACPF_01302	II-C	1099
L1NKM1_9FLAO	II-C	1426
LAGCKLDF_00756	II-C	1525
LAGFGILJ_01062	II-A	1401
LAIGJPBJ_00325	II-C	1144
LAIJIIFI_00093	II-A	1402
LALACJDD_00286	II-A	1378
LBDKBOND_00012	II-C	1079
LBDNMALA_01330	II-A	1355
LBEAHJJD_01726	II-C	1099
LBENGPDG_00912	II-A	1352
LBMEGOFC_00008	II-A	1350
LBOLOJIN_00893	II-A	1393
LCNJEOGJ_00915	II-C	1190
LCPIGDGF_01738	II-C	1357
LDEPGHNN_01164	II-A	1364
LDGAOJLE_00132	II-A	1373
LDGEMIFI_00364	II-A	1390
LDGHMFEJ_00789	II-A	1351
LDHGBFDE_00665	II-A	1511
LDHGGHCD_01994	II-C	1113
LDOELDJI_00544	II-A	1351
LDOJOGMJ_00287	II-C	1425
LEFDBOOJ_00093	II-C	1205
LEHBHNCB_00198	II-B	1424
LEJJAIAI_00925	II-C	1081
LEOBDLDG_00959	II-B	1422
LFBFMIGK_01103	II-A	1332
LFMKBHCL_00900	II-B	1244.5
LFPPKIPJ_01212	II-C	1088
LGCMBILP_00142	II-A	1392
LGDLGBOJ_01027	II-C	1079
LGHCIDOL_00077	II-A	1353
LGMOIBPE_01602	II-C	1499
LGPBGKKJ_00736	II-C	1118
LHBKDOJP_00684	II-C	1225
LHBPJCFM_00129	II-A	1396
LHFMKAID_00902	II-A	1378
LHJCPDNL_00502	II-A	1341
LIDMMBNM_00035	II-C	1101
LIJFLDFN_00002	II-A	1353
LILKKKIE_02110	II-C	1153
LILNHFJD_00026	II-C	1512
LINGKDEI_02289	II-A	1438
LJDJECOC_01573	II-A	1356
LJHKCKGH_00619	II-C	1256
LJHNCNAL_00782	II-A	1369
LJNCJFHI_00414	II-C	1139
LKCLCCOF_00738	II-A	1331
LKNBGOAI_00898	II-A	1114
LKONOEHI_00918	II-A	1392
LLCNNHKL_00521	II-A	1345
LLHHMOPA_02072	II-C	1166
LLJAAEHB_00777	II-C	1216
LMCBLGCK_01422	II-C	1053
LMFHGBKO_00264	II-A	1396
LMGENELP_00377	II-A	1614
LMMMLHKM_02288	II-C	1221
LMNHLEMP_00021	II-A	1354
LMPKABFN_00004	II-A	1395
LNAPDLHH_00307	II-A	1377
LNCNEIGI_00567	II-A	1372
LNLGDFFC_00407	II-A	1104
LNNNIGDA_00910	II-C	1487
LNOMAGCK_00814	II-C	1380
LOBEEFDC_00365	II-A	1350
LOCHMAEK_00121	II-A	1427
LOEJJJJE_00022	II-A	1312
LPEAHEHG_01071	II-C	1074
LPEBMDOA_00910	II-A	1350
M3INT0_STROR	II-A	1416
M4R7E0_BIBTR	II-C	1045
M4S2X5_9SPHN	II-C	1053
M4V7E7_9PROT	II-C	1027
MAEGJFOA_00400	II-C	1370
MAHLLCOJ_00201	II-C	1193
MALACINL_01649	II-A	1133.5
MANLKOOG_00075	II-C	1084
MAOLOBHO_00073	II-A	1327
MBHGFBNI_00905	II-A	1376
MBIKIGJE_00372	II-C	1373
MBMENGKG_01527	II-A	1123.5
MBMOKBGO_00796	II-A	1352
MCCGPBMD_00007	II-C	1520
MCFLEFJK_00397	II-A	1359
MCLBKAHE_01344	II-A	1372
MCLECJGL_00894	II-A	1351
MDBFHKIA_02301	II-C	1517
MDDDOADH_00941	II-C	1502
MDDEIMBE_00056	II-C	1102
MDICFPCK_00420	II-C	1136
MDKPOBKN_02716	II-C	1526
MDLLPJCE_00147	II-A	1501
MDMIFHOK_02237	II-C	1107
MDOPNHJC_00844	II-A	1152
MEIAMIIL_00022	II-A	1366
MEJIFENE_01328	II-C	1181
MENMNJCI_02211	II-C	1221
MEPAPHFJ_01240	II-A	1353
MFAAHIPA_01443	II-A	1097
MFAGHNOJ_00923	II-A	1361
MFDEKGGH_01958	II-C	1502
MFFHGJFP_00659	II-A	1399
MFLPFDDA_01406	II-A	1422
MFMOPILK_01006	II-C	1216
MFOFPOIN_00629	II-A	1342
MGHANGKB_01714	II-C	1109
MGJOKMKK_00471	II-A	1350
MHBJFJNL_00294	II-A	1376
MHDPMBCJ_00874	II-A	1353
MHOBKKJB_01821	II-C	1084
MIBGHBOF_01613	II-A	1113
MIDFIOFG_00348	II-C	1490
MIICPCNL_01035	II-A	1333
MJDDNAJL_00056	II-A	1353
MJEENJCG_00961	II-A	1047
MJHIKBIP_00265	II-A	1360
MJJODBGK_01264	II-A	1047
MKCDGCHA_01293	II-C	1391
MKNCCCEK_03004	II-C	1358
MLBPAICB_00549	II-C	1121
MLGHHPBB_05171	II-A	1340
MLKNDFHG_00820	II-A	1118
MLNMJJEK_00573	II-A	1334
MMFJCBJB_01399	II-C	1061
MMHHKIOC_01186	II-A	1436
MMNLJFCB_00821	II-A	1318
MNEGCGGM_00450	II-C	1074
MNMEEBBH_00282	II-A	1113
MNMJJMDO_01771	II-C	1394
MOAOFPPO_01787	II-C	1504
MOCNEAAL_00962	II-A	1331
MOIFFBNO_00239	II-B	1443
MOPDJOPI_00319	II-A	1401.5
MPCKHJLP_00793	II-A	1324
MPECJOHH_00132	II-C	1187
MPOEDADB_00678	II-A	1395
MPPCNFDK_00481	II-A	1351
MPPGIOIB_00570	II-A	1349
NAALNEFK_01536	II-C	1221
NAJGNMLN_01506	II-A	1351
NAJLKFJC_01005	II-A	1406
NBBNJDOC_00817	II-A	1338
NBEEPJDB_00463	II-C	1511
NBGAHEMD_00446	II-C	1236
NBKPJEBC_00106	II-A	1369
NBLHPCDN_00924	II-A	1367
NCBFOKPN_00801	II-C	1392
NCCKGMGC_01767	II-C	1211
NCDCMDIE_01056	II-A	1307
NCGPOHDJ_00342	II-B	1409
NCIANJKI_01193	II-C	1396
NCJHJMMN_00807	II-A	1353
NDDMKELA_01552	II-C	1055
NEDAGLOF_00076	II-A	1352
NEFLEDIF_01869	II-A	1122
NEJILNKP_00201	II-C	1011
NEKDFJGD_01435	II-C	1220
NENNEPJP_00412	II-C	1483
NFAKHBCA_00792	II-A	1111
NFHEKFDH_01043	II-A	1182
NFIJNFEK_00440	II-C	1102
NFJFJJMH_00719	II-A	1315
NFNCKPJC_00408	II-A	1563
NFNFBCMI_00457	II-C	1499
NGANKKPJ_01340	II-A	1351
NGDJABCN_00746	II-C	1003
NGMBADPL_00747	II-A	1382
NGMGEPED_01092	II-C	1093
NHJODDAB_01446	II-A	1387
NHKIJFKF_00638	II-A	1601
NHNFKKBA_01297	II-A	1341
NHOLJJPE_01207	II-A	1091
NIJDBGDA_01026	II-A	1365
NIJFGKKO_00827	II-C	1001
NIKPNAKC_01313	II-A	1115
NIKPNAKC_02646	II-A	1353
NINDIAPD_00623	II-C	1083
NIOIAPAM_00953	II-C	1510
NIPLHHFO_01098	II-C	1199
NJANOFKJ_00185	II-C	1393.5
NJCBGEJI_02019	II-C	1257
NJDNHFII_00764	II-C	1148
NJHANKOA_00971	II-A	1355
NJPANPJH_01475	II-C	1157
NKBJHJGL_00215	II-A	1355
NKKBBPAG_01072	II-A	1445
NKLLPEEA_00472	II-A	1123
NKMELNJF_00115	II-C	1145
NLCGEHNP_01160	II-C	1069
NLJHLJGO_01498	II-C	1542
NMGFHNBL_01085	II-C	1100
NMGNGHIO_00194	II-A	1349
NMKNALOB_00132	II-A	1146
NMNIEAJO_01075	II-A	1351
NNAJLGLO_01586	II-A	1097
NNKJLFAK_01394	II-C	1485
NNNCPDJA_00353	II-C	1174
NOACMEID_00753	II-C	1457
NOGCIFML_00704	II-A	1379
NOGLGALJ_00778	II-A	1367
NOLPENKP_02110	II-C	1242
NOPMOIBA_00524	II-A	1362
NPFIDNKI_00575	II-A	1353
NPJIAKKM_01660	II-C	1074
NPKCPODO_01272	II-C	1062
NPNPJLDC_01342	II-C	1509
NPOPJGJP_01545	II-C	1207
NPPOEEJP_00523	II-C	1220
OAGNNEFI_00676	II-C	1175
OBAODFOP_01065	II-C	1100
OBBKFNLF_00522	II-C	1211
OBENOJKP_01036	II-A	1371.5
OBFBFEFA_02039	II-C	1498
[truncated: 207 more rows]

## Sheet: Supplementary Figure 2
Supplementary Figure 2a
Data represented as nucleotide frequency
GeCas9
	C	G	T	A
0	0.19975	0.302269	0.259418	0.238563
1	0.171717	0.310382	0.301997	0.215904
2	0.116772	0.407268	0.226004	0.249956
3	0.223986	0.240349	0.396453	0.139212
4	0.080559	0.732482	0.00684358	0.180115
5	0.284372	0.0750089	0.614676	0.0259434
6	0.105768	0.330021	0.314519	0.249692
7	0.108131	0.189553	0.187462	0.514854
Al1Cas9
	C	G	T	A
0	0.20281	0.286181	0.23397	0.277038
1	0.149146	0.34663	0.269347	0.234876
2	0.120737	0.367246	0.225374	0.286644
3	0.188155	0.307056	0.378903	0.125887
4	0.00998409	0.844898	0.00456765	0.14055
5	0.0886081	0.0588435	0.53571	0.316838
6	0.0105717	0.0420012	0.0661833	0.881244
7	0.0678999	0.189962	0.265394	0.476744
Al2Cas9
	C	G	T	A
0	0.194757	0.261937	0.286932	0.256374
1	0.127168	0.276896	0.367098	0.228837
2	0.140951	0.240929	0.380247	0.237874
3	0.166105	0.258227	0.418188	0.15748
4	0.000762211	0.981432	0.00152442	0.0162814
5	0.164566	0.260196	0.40675	0.168487
6	0.0365263	0.285966	0.337268	0.34024
7	0.137908	0.213423	0.289127	0.359542
Al3Cas9
	C	G	T	A
0	0.105179	0.29272	0.302392	0.299709
1	0.22099	0.30854	0.334132	0.136338
2	0.0703709	0.384903	0.0307044	0.514022
3	0.221442	0.262788	0.146962	0.368808
4	0.028787	0.871443	0.0388966	0.0608732
5	0.574879	0.0149167	0.397221	0.0129841
6	0.179952	0.248684	0.346188	0.225176
7	0.0901927	0.308108	0.261864	0.339835
Al4Cas9
	C	G	T	A
0	0.172076	0.163859	0.300245	0.36382
1	0.286512	0.309888	0.284992	0.118608
2	0.0380551	0.455859	0.0142279	0.491858
3	0.0954404	0.225379	0.376431	0.302749
4	0.249311	0.0200084	0.268599	0.462081
5	0.0105073	0.0196956	0.219891	0.749906
6	0.0137882	0.0279807	0.018718	0.939513
7	0.139364	0.284233	0.252687	0.323717
BsCas9
	C	G	T	A
0	0.193301	0.293104	0.227303	0.286293
1	0.187607	0.269361	0.286407	0.256625
2	0.0801948	0.253515	0.340659	0.325632
3	0.418414	0.124227	0.377308	0.0800511
4	0.932619	0.00636141	0.00106157	0.0599585
5	0.292678	0.0924786	0.446233	0.168611
6	0.100905	0.126273	0.242441	0.530381
7	0.532432	0.0942	0.259623	0.113744
CaCas9
	C	G	T	A
0	0.184638	0.287288	0.209125	0.318948
1	0.111706	0.318618	0.234017	0.335659
2	0.141156	0.283335	0.290092	0.285416
3	0.161716	0.363965	0.273381	0.200938
4	0.024618	0.812164	0.00115677	0.162061
5	0.105173	0.153653	0.564072	0.177103
6	0.0294921	0.302914	0.538439	0.129154
7	0.0283616	0.070436	0.0732025	0.828
ClCas9
	C	G	T	A
0	0.188349	0.326059	0.306525	0.179067
1	0.14367	0.232118	0.414062	0.21015
2	0.147357	0.301338	0.301689	0.249616
3	0.156498	0.273121	0.36026	0.210121
4	0.808862	0.0510445	0.0106255	0.129468
5	0.260342	0.148029	0.455431	0.136198
6	0.0880806	0.21161	0.288748	0.411562
7	0.11204	0.265243	0.296842	0.325875
CoCas9
	C	G	T	A
0	0.208702	0.259613	0.247728	0.283957
1	0.124728	0.329506	0.233137	0.312629
2	0.13973	0.324936	0.261246	0.274089
3	0.202518	0.298671	0.336653	0.162158
4	0.0152069	0.726455	0.00225702	0.256081
5	0.103612	0.111858	0.562672	0.221857
6	0.0854252	0.318154	0.375825	0.220595
7	0.0731263	0.155892	0.655509	0.115473
Supplementary Figure 2b
GFP disruption assay
SpCas9	CoCas9	CaCas9	TmCas9	Al1Cas9	GeCas9	Al3Cas9	ClCas9	SuCas9	BsCas9	Al4Cas9	Al2Cas9
94	88.2	44.8	32.4	14.1	6.1	0.4	0.5	0.6	0	0	0
90.3	91.1	60.8	48.1	14.2	2.2	0.1	0	0.1
71	91.2	54.3	48.3	9.4	4.5
71.7					3.5
95
69.3
86.1
77.3

## Sheet: Supplementary Figure 3
Supplementary Figure 3a

## Sheet: Supplementary Figure 4
Supplementary Figure 4a										Supplementary Figure 4b
CoCas9 editing on B2M					CoCas9 editing on DNMT1					CoCas9 editing on HBB				CoCas9 editing on FAS
FS	FS-opt	TS	TS-opt		FS	FS-opt	TS	TS-opt		22+G	23+G	24+G		22+G	23+G	24+G
16.2	7.8	12.1	12.2		33	41.5	35	40		14.2	21	20.1		30	38.2	24.2
13.6	8.6	9.5	11.2		30.5	37.3	32	39.5		9.5	22	17		20.4	29.5	20.4
10.4	7.8	9	12.4		31.5	34.9	26.6	36.2		10.2	20.7	16.4		23.5	27.8	27
					49.1											41.6
Statistics S4b
Holm-Sidak's multiple comparisons test	Mean Diff,	Significant?	Summary	Adjusted P Value
22+G vs. 23+G	-9.933	Yes	**	0.0021	A-B
22+G vs. 24+G	-6.533	Yes	*	0.0112	A-C
23+G vs. 24+G	3.4	No	ns	0.071	B-C

## Sheet: Supplementary Figure 5
Supplementary Figure 5a												Supplementary Figure 5b
	CoCas9					SpCas9							CoCas9	SpCas9		Statisticis
ADAM	18.7	16	9.5	12.5		52.9	73	49.9	42.1			ADAM	14.175	54.475		Unpaired t test
B2M	16.2	13.6	10.4			49.5	68.5	42.2				B2M	13.4	53.4		P value	0.0021
BCR	39.3	27.9	20.6			26	16.9	29.5				BCR	29.2667	24.1333		P value summary	**
CACNA2D4	19.3	11.7	15.3			47	32.1	37.7				CACNA2D4	15.4333	38.9333		Significantly different (P < 0.05)?	Yes
Chr6	45.1	38.3	25.6			44.8	48.8	38.2				Chr6	36.3333	43.9333		One- or two-tailed P value?	Two-tailed
Chr8	6.8	4.2	3.2			31.4	15.9	25.4				Chr8	4.73333	24.2333		t, df	t=3,257, df=46
CXCR4	22	13	5	10		15	25	25				CXCR4	12.5	21.6667
DNMT1	49.1	33	30.5	31.5		53.5	49.1	49.3				DNMT1	36.025	50.6333
EMX1	52.3	45.1	33.3			38.7	32.8	38.7				EMX1	43.5667	36.7333
FANCF	10.2	8.2	7			40.9	38.1	32.7				FANCF	8.46667	37.2333
FAS	41.6	24.2	20.4	27		61.1	39.6	44.4				FAS	28.3	48.3667
HBB	20.1	17	16.4			57.4	56	50.7				HBB	17.8333	54.7
HBG1	7.3	9.2	9.3			25.6	25.6	28.4				HBG1	8.6	26.5333
HEKsite1	42	50.5	51.9			45.9	50.8	51.1				HEKsite1	48.133	49.2667
HEKsite3	21.6	32.1	17.9			25	39.4	22.5				HEKsite3	23.8667	28.9667
HEKsite4	31.5	43.1	30			28.2	47.7	34.1				HEKsite4	34.8667	36.6667
HPRT	56.5	49.5	14.6			40.8	45.6	46.9				HPRT	40.2	44.4333
IL2RG	3.2	3.4	2.4			4.2	7.1	2.9				IL2RG	3	4.73333
PD1	10.8	5.2	6.5			36.4	20.6	19.8				PD1	7.5	25.6
TRAC	39.2	48.3	30			55	58	59.3				TRAC	39.1667	57.4333
TRBC	13.7	11	12.4			11.7	11.5	12.3				TRBC	12.3667	11.8333
VEGFAsite3	25.2	26.1	31.9			38.1	35.4	34.7				VEGFAsite3	27.7333	36.0667
VEGFAsite2	28	26.8	24			28	32.1	23.1				VEGFAsite2	26.2667	27.7333
ZSCAN2	25.3	29.3	38.1			28.1	35.5	39.5				ZSCAN2	30.9	34.3667
Statistics
Holm-Sidak's multiple comparisons test	Mean Diff,	Significant?	Summary	Adjusted P Value
CoCas9 - SpCas9
ADAM	-40.3	Yes	****	<0,0001
B2M	-40	Yes	****	<0,0001
BCR	5.133	No	ns	0.9879
CACNA2D4	-23.5	Yes	**	0.0027
Chr6	-7.6	No	ns	0.9163
Chr8	-19.5	Yes	*	0.0241
CXCR4	-9.167	No	ns	0.7485
DNMT1	-14.61	No	ns	0.1265
EMX1	6.833	No	ns	0.9443
FANCF	-28.77	Yes	****	<0,0001
FAS	-20.07	Yes	**	0.0086
HBB	-36.87	Yes	****	<0,0001
HBG1	-17.93	Yes	*	0.0454
HEKsite1	-1.133	No	ns	0.9992
HEKsite3	-5.1	No	ns	0.9879
HEKsite4	-1.8	No	ns	0.9992
HPRT	-4.233	No	ns	0.9891
IL2RG	-1.733	No	ns	0.9992
PD1	-18.1	Yes	*	0.0445
TRAC	-18.27	Yes	*	0.0434
TRBC	0.5333	No	ns	0.9992
VEGFAsite3	-8.333	No	ns	0.8801
VEGFAsite2	-1.467	No	ns	0.9992
ZSCAN2	-3.467	No	ns	0.9927

[truncated: 7 more sheets: Supplementary Figure 6, Supplementary Figure 7, Supplementary Figure 8, Supplementary Figure 9, Supplementary Figure 10, Supplementary Figure 11, Supplementary Figure 12]
